# Supplementary material for: Revision of Streblocera Westwood (Hymenoptera, Braconidae, Euphorinae) from China, with the description of seven new species
Source: Zookeys. 2021 Jun 16;1044:729–82. doi: 10.3897/zookeys.1044.59979 (PMC8222200; doi:10.3897/zookeys.1044.59979)
Supplement: XML Treatment for Streblocera [file zookeys.1044.59979-treatment1.xml]

<!DOCTYPE tp:taxon-treatment
  PUBLIC "-//TaxonX//DTD Taxonomic Treatment Publishing DTD v0 20100105//EN" "tax-treatment-NSO.dtd">
<tp:taxon-treatment xmlns:tp="http://www.plazi.org/taxpub"><tp:treatment-meta><kwd-group><label>Taxon classification</label><kwd><named-content xmlns:xlink="http://www.w3.org/1999/xlink" content-type="kingdom">Animalia</named-content></kwd><kwd><named-content xmlns:xlink="http://www.w3.org/1999/xlink" content-type="order">Hymenoptera</named-content></kwd><kwd><named-content xmlns:xlink="http://www.w3.org/1999/xlink" content-type="family">Braconidae</named-content></kwd></kwd-group><mixed-citation publication-type="journal"><person-group><name><surname>Li</surname><given-names>Jun</given-names></name><name><surname>van Achterberg</surname><given-names>Cornelis</given-names></name><name><surname>Zheng</surname><given-names>Min-Lin</given-names></name><name><surname>Chen</surname><given-names>Jia-Hua</given-names></name></person-group><article-title>Revision of <italic><tp:taxon-name><tp:taxon-name-part taxon-name-part-type="genus" reg="Streblocera">Streblocera</tp:taxon-name-part></tp:taxon-name></italic> Westwood (<tp:taxon-name><tp:taxon-name-part taxon-name-part-type="order">Hymenoptera</tp:taxon-name-part></tp:taxon-name>, <tp:taxon-name><tp:taxon-name-part taxon-name-part-type="family">Braconidae</tp:taxon-name-part></tp:taxon-name>, <tp:taxon-name><tp:taxon-name-part taxon-name-part-type="subfamily">Euphorinae</tp:taxon-name-part></tp:taxon-name>) from China, with the description of seven new species</article-title><source>Zookeys</source><day>16</day><month>6</month><year>2021</year><volume>1044</volume><fpage>729</fpage><lpage>782</lpage><pub-id pub-id-type="doi">10.3897/zookeys.1044.59979</pub-id></mixed-citation></tp:treatment-meta><tp:nomenclature><tp:taxon-name><object-id xmlns:xlink="http://www.w3.org/1999/xlink" content-type="arpha" xlink:type="simple">75909605-9599-5323-8FDF-05FE22B63DC2</object-id>
            <tp:taxon-name-part taxon-name-part-type="genus" reg="Streblocera">Streblocera</tp:taxon-name-part>
          </tp:taxon-name><tp:taxon-authority>Westwood, 1833</tp:taxon-authority><xref ref-type="fig" rid="F1">Figures 1</xref><xref ref-type="fig" rid="F2">, 2</xref><xref ref-type="fig" rid="F3">, 3</xref><xref ref-type="fig" rid="F4">, 4</xref><xref ref-type="fig" rid="F5">, 5</xref><xref ref-type="fig" rid="F6">, 6</xref><xref ref-type="fig" rid="F7">, 7</xref><xref ref-type="fig" rid="F8">, 8</xref><xref ref-type="fig" rid="F9">, 9</xref><xref ref-type="fig" rid="F10">, 10</xref><xref ref-type="fig" rid="F11">, 11</xref><xref ref-type="fig" rid="F12">, 12</xref><xref ref-type="fig" rid="F13">, 13</xref><xref ref-type="fig" rid="F14">, 14</xref><xref ref-type="fig" rid="F15">, 15</xref><xref ref-type="fig" rid="F16">, 16</xref><xref ref-type="fig" rid="F17">, 17</xref><xref ref-type="fig" rid="F18">, 18</xref><xref ref-type="fig" rid="F19">, 19</xref><xref ref-type="fig" rid="F20">, 20</xref><xref ref-type="fig" rid="F21">, 21</xref><tp:nomenclature-citation-list><tp:nomenclature-citation><tp:taxon-name>
                <tp:taxon-name-part taxon-name-part-type="genus" reg="Streblocera">Streblocera</tp:taxon-name-part>
              </tp:taxon-name><comment>Westwood, 1833: 342; <xref ref-type="bibr" rid="B11">Muesebeck 1936</xref>: 13; De Saeger 1946: 144; Shenefelt 1969: 125; S. <xref ref-type="bibr" rid="B13">Shaw 1985</xref>: 337; Tobias 1986: 235; <xref ref-type="bibr" rid="B6">Chou 1990</xref>: 91; <xref ref-type="bibr" rid="B2">Chao 1993</xref>: 61; <xref ref-type="bibr" rid="B3">Chen and van Achterberg 1997</xref>: 103; <xref ref-type="bibr" rid="B14">Stigenberg et al. 2015</xref>: 587. Type species (by monotypy): <tp:taxon-name><tp:taxon-name-part taxon-name-part-type="genus" reg="Streblocera">Streblocera</tp:taxon-name-part> <tp:taxon-name-part taxon-name-part-type="species" reg="fulviceps">fulviceps</tp:taxon-name-part></tp:taxon-name> Westwood, 1833.</comment></tp:nomenclature-citation><tp:nomenclature-citation><tp:taxon-name>
                <tp:taxon-name-part taxon-name-part-type="genus" reg="Eutanycerus">Eutanycerus</tp:taxon-name-part>
              </tp:taxon-name><comment>Foerster, 1863: 251. Type species (by original designation): <tp:taxon-name><tp:taxon-name-part taxon-name-part-type="genus" reg="Eutanycerus">Eutanycerus</tp:taxon-name-part> <tp:taxon-name-part taxon-name-part-type="species" reg="halidayanus">halidayanus</tp:taxon-name-part></tp:taxon-name> Foerster, 1863. Synonymised by Dalla Torre 1898.</comment></tp:nomenclature-citation><tp:nomenclature-citation><tp:taxon-name>
                <tp:taxon-name-part taxon-name-part-type="genus" reg="Lecythodella">Lecythodella</tp:taxon-name-part>
              </tp:taxon-name><comment>Enderlein, 1912: 38–41. Synonymised by <xref ref-type="bibr" rid="B11">Muesebeck 1936</xref>.</comment></tp:nomenclature-citation><tp:nomenclature-citation><tp:taxon-name>
                <tp:taxon-name-part taxon-name-part-type="genus" reg="Cosmophoridia">Cosmophoridia</tp:taxon-name-part>
              </tp:taxon-name><comment>Hedqvist, 1955: 93. Type species (by original designation): <tp:taxon-name><tp:taxon-name-part taxon-name-part-type="genus" reg="Cosmophorus">Cosmophorus</tp:taxon-name-part> <tp:taxon-name-part taxon-name-part-type="species" reg="flaviceps">flaviceps</tp:taxon-name-part></tp:taxon-name> Marshall, 1897. Synonymised by Čapek and Snoflák 1959.</comment></tp:nomenclature-citation><tp:nomenclature-citation><tp:taxon-name>
                <tp:taxon-name-part taxon-name-part-type="genus" reg="Streblocera">Streblocera</tp:taxon-name-part> <tp:taxon-name-part taxon-name-part-type="infraspecific-rank">subgenus</tp:taxon-name-part> <tp:taxon-name-part taxon-name-part-type="subgenus" reg="Asiastreblocera">Asiastreblocera</tp:taxon-name-part></tp:taxon-name><comment>Belokobylskij, 1987: 161; <xref ref-type="bibr" rid="B6">Chou 1990</xref>: 93; <xref ref-type="bibr" rid="B2">Chao 1993</xref>: 61. Type species (by original designation): <tp:taxon-name><tp:taxon-name-part taxon-name-part-type="genus" reg="Streblocera">Streblocera</tp:taxon-name-part> <tp:taxon-name-part taxon-name-part-type="species" reg="cornuta">cornuta</tp:taxon-name-part></tp:taxon-name> Chao, 1964.</comment></tp:nomenclature-citation><tp:nomenclature-citation><tp:taxon-name>
                <tp:taxon-name-part taxon-name-part-type="genus" reg="Streblocera">Streblocera</tp:taxon-name-part> <tp:taxon-name-part taxon-name-part-type="infraspecific-rank">subgenus</tp:taxon-name-part> <tp:taxon-name-part taxon-name-part-type="subgenus" reg="Villocera">Villocera</tp:taxon-name-part></tp:taxon-name><comment>Chen and van Achterberg, 1997: 123. Type species (by original designation): <tp:taxon-name><tp:taxon-name-part taxon-name-part-type="genus" reg="Streblocera">Streblocera</tp:taxon-name-part> <tp:taxon-name-part taxon-name-part-type="species" reg="villosa">villosa</tp:taxon-name-part></tp:taxon-name> Papp, 1985 (= <tp:taxon-name><tp:taxon-name-part taxon-name-part-type="genus" reg="Streblocera">Streblocera</tp:taxon-name-part> <tp:taxon-name-part taxon-name-part-type="species" reg="xianensis">xianensis</tp:taxon-name-part></tp:taxon-name> Wang, 1983). Synonymised by <xref ref-type="bibr" rid="B1">Belokobylskij 2000</xref>.</comment></tp:nomenclature-citation></tp:nomenclature-citation-list></tp:nomenclature><tp:treatment-sec sec-type="diagnosis" id="SECID0E3JAE"><title>Diagnosis.</title><p>See <xref ref-type="bibr" rid="B3">Chen and van Achterberg (1997)</xref>.</p></tp:treatment-sec><tp:treatment-sec sec-type="distribution" id="SECID0EGKAE"><title>Distribution.</title><p>Afrotropical, Palaearctic, Oriental and Neotropical regions.</p></tp:treatment-sec><tp:treatment-sec sec-type="biology" id="SECID0ELKAE"><title>Biology.</title><p>Endoparasitoids of adult <tp:taxon-name><tp:taxon-name-part taxon-name-part-type="family">Chrysomelidae</tp:taxon-name-part></tp:taxon-name> (<italic><tp:taxon-name><tp:taxon-name-part taxon-name-part-type="genus" reg="Chaetocnema">Chaetocnema</tp:taxon-name-part> <tp:taxon-name-part taxon-name-part-type="species" reg="cilindrica">cilindrica</tp:taxon-name-part></tp:taxon-name></italic> (Baly); <italic><tp:taxon-name><tp:taxon-name-part taxon-name-part-type="genus" reg="Medythia">Medythia</tp:taxon-name-part> <tp:taxon-name-part taxon-name-part-type="species" reg="nigrobilineata">nigrobilineata</tp:taxon-name-part></tp:taxon-name></italic> Motschulsky; <italic><tp:taxon-name><tp:taxon-name-part taxon-name-part-type="genus" reg="Medythia">Medythia</tp:taxon-name-part> <tp:taxon-name-part taxon-name-part-type="species" reg="suturalis">suturalis</tp:taxon-name-part></tp:taxon-name></italic> Motschulsky) (<xref ref-type="bibr" rid="B24">Yu et al. 2016</xref>).</p><fig id="F1" position="float" orientation="portrait"><object-id xmlns:xlink="http://www.w3.org/1999/xlink" content-type="doi" xlink:type="simple">10.3897/zookeys.1044.59979.figure1</object-id><object-id xmlns:xlink="http://www.w3.org/1999/xlink" content-type="arpha" xlink:type="simple">048BFFE7-30D6-54CB-8927-40F1F5FA76EC</object-id><label>Figure 1.</label><caption><p><tp:taxon-name><tp:taxon-name-part taxon-name-part-type="genus" reg="Streblocera">Streblocera</tp:taxon-name-part> (<tp:taxon-name-part taxon-name-part-type="subgenus" reg="Cosmophoridia">Cosmophoridia</tp:taxon-name-part>) <tp:taxon-name-part taxon-name-part-type="species" reg="flaviceps">flaviceps</tp:taxon-name-part></tp:taxon-name> Marshall, 1898, ♀ <bold>A</bold> habitus, lateral aspect <bold>B</bold> antenna <bold>C</bold> head, anterior aspect.</p></caption><graphic xmlns:xlink="http://www.w3.org/1999/xlink" xlink:href="zookeys-1044-729-g001.jpg" position="float" orientation="portrait" xlink:type="simple" id="oo_505735.jpg"><uri content-type="original_file" xlink:type="simple">https://binary.pensoft.net/fig/505735</uri></graphic></fig></tp:treatment-sec><tp:treatment-sec><!--Section generated to contain objects referenced in tp:taxon-treatment.--><fig id="F2" position="float" orientation="portrait"><object-id xmlns:xlink="http://www.w3.org/1999/xlink" content-type="doi" xlink:type="simple">10.3897/zookeys.1044.59979.figure2</object-id><object-id xmlns:xlink="http://www.w3.org/1999/xlink" content-type="arpha" xlink:type="simple">3851192A-E0DA-54A6-99F8-F267E97AE6F0</object-id><label>Figure 2.</label><caption><p><tp:taxon-name><tp:taxon-name-part taxon-name-part-type="genus" reg="Streblocera">Streblocera</tp:taxon-name-part> (<tp:taxon-name-part taxon-name-part-type="subgenus" reg="Eutanycerus">Eutanycerus</tp:taxon-name-part>) <tp:taxon-name-part taxon-name-part-type="species" reg="carinifera">carinifera</tp:taxon-name-part></tp:taxon-name> Li, Chen and van Achterberg, sp. nov., ♀ <bold>A</bold> habitus, lateral aspect <bold>B</bold> ovipositor and its sheaths, lateral aspect <bold>C</bold> scapus <bold>D</bold> flagellomeres, lateral view <bold>E</bold> head, dorsal aspect <bold>F</bold> head, anterior aspect.</p></caption><graphic xmlns:xlink="http://www.w3.org/1999/xlink" xlink:href="zookeys-1044-729-g002.jpg" position="float" orientation="portrait" xlink:type="simple" id="oo_505736.jpg"><uri content-type="original_file" xlink:type="simple">https://binary.pensoft.net/fig/505736</uri></graphic></fig><fig id="F3" position="float" orientation="portrait"><object-id xmlns:xlink="http://www.w3.org/1999/xlink" content-type="doi" xlink:type="simple">10.3897/zookeys.1044.59979.figure3</object-id><object-id xmlns:xlink="http://www.w3.org/1999/xlink" content-type="arpha" xlink:type="simple">8773EADE-BF2C-5D80-ACBC-F24F81D42046</object-id><label>Figure 3.</label><caption><p><tp:taxon-name><tp:taxon-name-part taxon-name-part-type="genus" reg="Streblocera">Streblocera</tp:taxon-name-part> (<tp:taxon-name-part taxon-name-part-type="subgenus" reg="Eutanycerus">Eutanycerus</tp:taxon-name-part>) <tp:taxon-name-part taxon-name-part-type="species" reg="carinifera">carinifera</tp:taxon-name-part></tp:taxon-name> Li, Chen and van Achterberg, sp. nov., ♀ <bold>G</bold> mesosoma, dorsal aspect <bold>H</bold> mesosoma, lateral aspect <bold>I</bold> propodeum, dorsal aspect <bold>J</bold> first metasomal tergites, dorsal aspect <bold>K</bold> fore wing.</p></caption><graphic xmlns:xlink="http://www.w3.org/1999/xlink" xlink:href="zookeys-1044-729-g003.jpg" position="float" orientation="portrait" xlink:type="simple" id="oo_505737.jpg"><uri content-type="original_file" xlink:type="simple">https://binary.pensoft.net/fig/505737</uri></graphic></fig><fig id="F4" position="float" orientation="portrait"><object-id xmlns:xlink="http://www.w3.org/1999/xlink" content-type="doi" xlink:type="simple">10.3897/zookeys.1044.59979.figure4</object-id><object-id xmlns:xlink="http://www.w3.org/1999/xlink" content-type="arpha" xlink:type="simple">3CA186B9-0513-505A-865A-FC1E7D6321D9</object-id><label>Figure 4.</label><caption><p><tp:taxon-name><tp:taxon-name-part taxon-name-part-type="genus" reg="Streblocera">Streblocera</tp:taxon-name-part> (<tp:taxon-name-part taxon-name-part-type="subgenus" reg="Eutanycerus">Eutanycerus</tp:taxon-name-part>) <tp:taxon-name-part taxon-name-part-type="species" reg="chaoi">chaoi</tp:taxon-name-part></tp:taxon-name> You, 1999, ♀ <bold>A</bold> habitus, lateral aspect <bold>B</bold> antenna.</p></caption><graphic xmlns:xlink="http://www.w3.org/1999/xlink" xlink:href="zookeys-1044-729-g004.jpg" position="float" orientation="portrait" xlink:type="simple" id="oo_505738.jpg"><uri content-type="original_file" xlink:type="simple">https://binary.pensoft.net/fig/505738</uri></graphic></fig><fig id="F5" position="float" orientation="portrait"><object-id xmlns:xlink="http://www.w3.org/1999/xlink" content-type="doi" xlink:type="simple">10.3897/zookeys.1044.59979.figure5</object-id><object-id xmlns:xlink="http://www.w3.org/1999/xlink" content-type="arpha" xlink:type="simple">799C9F22-3309-5ED3-83C5-33FA41207AB2</object-id><label>Figure 5.</label><caption><p><tp:taxon-name><tp:taxon-name-part taxon-name-part-type="genus" reg="Streblocera">Streblocera</tp:taxon-name-part> (<tp:taxon-name-part taxon-name-part-type="subgenus" reg="Eutanycerus">Eutanycerus</tp:taxon-name-part>) <tp:taxon-name-part taxon-name-part-type="species" reg="cornis">cornis</tp:taxon-name-part></tp:taxon-name> Chen and van Achterberg, 1997, ♀ <bold>A</bold> habitus, lateral aspect <bold>B</bold> first to seventh flagellomeres.</p></caption><graphic xmlns:xlink="http://www.w3.org/1999/xlink" xlink:href="zookeys-1044-729-g005.jpg" position="float" orientation="portrait" xlink:type="simple" id="oo_505739.jpg"><uri content-type="original_file" xlink:type="simple">https://binary.pensoft.net/fig/505739</uri></graphic></fig><fig id="F6" position="float" orientation="portrait"><object-id xmlns:xlink="http://www.w3.org/1999/xlink" content-type="doi" xlink:type="simple">10.3897/zookeys.1044.59979.figure6</object-id><object-id xmlns:xlink="http://www.w3.org/1999/xlink" content-type="arpha" xlink:type="simple">4F322487-4C22-5A99-99DF-95CBD71D1A96</object-id><label>Figure 6.</label><caption><p><tp:taxon-name><tp:taxon-name-part taxon-name-part-type="genus" reg="Streblocera">Streblocera</tp:taxon-name-part> (<tp:taxon-name-part taxon-name-part-type="subgenus" reg="Eutanycerus">Eutanycerus</tp:taxon-name-part>) <tp:taxon-name-part taxon-name-part-type="species" reg="hsiufui">hsiufui</tp:taxon-name-part></tp:taxon-name> You, 1999, ♀ <bold>A</bold> habitus, lateral aspect <bold>B</bold> first to seventh flagellomeres.</p></caption><graphic xmlns:xlink="http://www.w3.org/1999/xlink" xlink:href="zookeys-1044-729-g006.jpg" position="float" orientation="portrait" xlink:type="simple" id="oo_505740.jpg"><uri content-type="original_file" xlink:type="simple">https://binary.pensoft.net/fig/505740</uri></graphic></fig><fig id="F7" position="float" orientation="portrait"><object-id xmlns:xlink="http://www.w3.org/1999/xlink" content-type="doi" xlink:type="simple">10.3897/zookeys.1044.59979.figure7</object-id><object-id xmlns:xlink="http://www.w3.org/1999/xlink" content-type="arpha" xlink:type="simple">0BC6041B-8B89-5EA8-91BC-0EBEAC1BE468</object-id><label>Figure 7.</label><caption><p><tp:taxon-name><tp:taxon-name-part taxon-name-part-type="genus" reg="Streblocera">Streblocera</tp:taxon-name-part> (<tp:taxon-name-part taxon-name-part-type="subgenus" reg="Eutanycerus">Eutanycerus</tp:taxon-name-part>) <tp:taxon-name-part taxon-name-part-type="species" reg="laterostriata">laterostriata</tp:taxon-name-part></tp:taxon-name> Li, Chen and van Achterberg, sp. nov., ♀ <bold>A</bold> habitus, lateral aspect <bold>B</bold> ovipositor and its sheaths, lateral aspect <bold>C</bold> antenna <bold>D</bold> head, dorsal aspect <bold>E</bold> head, anterior aspect.</p></caption><graphic xmlns:xlink="http://www.w3.org/1999/xlink" xlink:href="zookeys-1044-729-g007.jpg" position="float" orientation="portrait" xlink:type="simple" id="oo_505741.jpg"><uri content-type="original_file" xlink:type="simple">https://binary.pensoft.net/fig/505741</uri></graphic></fig><fig id="F8" position="float" orientation="portrait"><object-id xmlns:xlink="http://www.w3.org/1999/xlink" content-type="doi" xlink:type="simple">10.3897/zookeys.1044.59979.figure8</object-id><object-id xmlns:xlink="http://www.w3.org/1999/xlink" content-type="arpha" xlink:type="simple">664D31E7-AA70-533F-8A7C-6EAAFC5C20A5</object-id><label>Figure 8.</label><caption><p><tp:taxon-name><tp:taxon-name-part taxon-name-part-type="genus" reg="Streblocera">Streblocera</tp:taxon-name-part> (<tp:taxon-name-part taxon-name-part-type="subgenus" reg="Eutanycerus">Eutanycerus</tp:taxon-name-part>) <tp:taxon-name-part taxon-name-part-type="species" reg="laterostriata">laterostriata</tp:taxon-name-part></tp:taxon-name> Li, Chen and van Achterberg, sp. nov., ♀ <bold>F</bold> mesosoma, lateral aspect <bold>G</bold> propodeum, dorsal aspect <bold>H</bold> first metasomal tergites, dorsal aspect <bold>I</bold> wings.</p></caption><graphic xmlns:xlink="http://www.w3.org/1999/xlink" xlink:href="zookeys-1044-729-g008.jpg" position="float" orientation="portrait" xlink:type="simple" id="oo_505742.jpg"><uri content-type="original_file" xlink:type="simple">https://binary.pensoft.net/fig/505742</uri></graphic></fig><fig id="F9" position="float" orientation="portrait"><object-id xmlns:xlink="http://www.w3.org/1999/xlink" content-type="doi" xlink:type="simple">10.3897/zookeys.1044.59979.figure9</object-id><object-id xmlns:xlink="http://www.w3.org/1999/xlink" content-type="arpha" xlink:type="simple">FDA84430-DAD6-518E-9EEC-D670395FE3FB</object-id><label>Figure 9.</label><caption><p><tp:taxon-name><tp:taxon-name-part taxon-name-part-type="genus" reg="Streblocera">Streblocera</tp:taxon-name-part> (<tp:taxon-name-part taxon-name-part-type="subgenus" reg="Eutanycerus">Eutanycerus</tp:taxon-name-part>) <tp:taxon-name-part taxon-name-part-type="species" reg="lienhuachihensis">lienhuachihensis</tp:taxon-name-part></tp:taxon-name> Chou, 1990, ♀ <bold>A</bold> habitus, lateral aspect <bold>B</bold> scapus <bold>C</bold> first to seventh flagellomeres.</p></caption><graphic xmlns:xlink="http://www.w3.org/1999/xlink" xlink:href="zookeys-1044-729-g009.jpg" position="float" orientation="portrait" xlink:type="simple" id="oo_505743.jpg"><uri content-type="original_file" xlink:type="simple">https://binary.pensoft.net/fig/505743</uri></graphic></fig><fig id="F10" position="float" orientation="portrait"><object-id xmlns:xlink="http://www.w3.org/1999/xlink" content-type="doi" xlink:type="simple">10.3897/zookeys.1044.59979.figure10</object-id><object-id xmlns:xlink="http://www.w3.org/1999/xlink" content-type="arpha" xlink:type="simple">0B1C32B3-FF46-5B24-AFFD-082B95E7C3CB</object-id><label>Figure 10.</label><caption><p><tp:taxon-name><tp:taxon-name-part taxon-name-part-type="genus" reg="Streblocera">Streblocera</tp:taxon-name-part> (<tp:taxon-name-part taxon-name-part-type="subgenus" reg="Eutanycerus">Eutanycerus</tp:taxon-name-part>) <tp:taxon-name-part taxon-name-part-type="species" reg="okadai">okadai</tp:taxon-name-part></tp:taxon-name> Watanabe, 1942, ♀ <bold>A</bold> habitus, lateral aspect <bold>B</bold> scapus <bold>C</bold> first to seventh flagellomeres.</p></caption><graphic xmlns:xlink="http://www.w3.org/1999/xlink" xlink:href="zookeys-1044-729-g010.jpg" position="float" orientation="portrait" xlink:type="simple" id="oo_505744.jpg"><uri content-type="original_file" xlink:type="simple">https://binary.pensoft.net/fig/505744</uri></graphic></fig><fig id="F11" position="float" orientation="portrait"><object-id xmlns:xlink="http://www.w3.org/1999/xlink" content-type="doi" xlink:type="simple">10.3897/zookeys.1044.59979.figure11</object-id><object-id xmlns:xlink="http://www.w3.org/1999/xlink" content-type="arpha" xlink:type="simple">731F507D-D820-5723-92F5-DAE9D316D2E7</object-id><label>Figure 11.</label><caption><p><tp:taxon-name><tp:taxon-name-part taxon-name-part-type="genus" reg="Streblocera">Streblocera</tp:taxon-name-part> (<tp:taxon-name-part taxon-name-part-type="subgenus" reg="Eutanycerus">Eutanycerus</tp:taxon-name-part>) <tp:taxon-name-part taxon-name-part-type="species" reg="opima">opima</tp:taxon-name-part></tp:taxon-name> Chou, 1990, ♀ <bold>A</bold> habitus, lateral aspect <bold>B</bold> first to seventh flagellomeres.</p></caption><graphic xmlns:xlink="http://www.w3.org/1999/xlink" xlink:href="zookeys-1044-729-g011.jpg" position="float" orientation="portrait" xlink:type="simple" id="oo_505745.jpg"><uri content-type="original_file" xlink:type="simple">https://binary.pensoft.net/fig/505745</uri></graphic></fig><fig id="F12" position="float" orientation="portrait"><object-id xmlns:xlink="http://www.w3.org/1999/xlink" content-type="doi" xlink:type="simple">10.3897/zookeys.1044.59979.figure12</object-id><object-id xmlns:xlink="http://www.w3.org/1999/xlink" content-type="arpha" xlink:type="simple">B819A354-FB14-58CE-8084-01012AA91338</object-id><label>Figure 12.</label><caption><p><tp:taxon-name><tp:taxon-name-part taxon-name-part-type="genus" reg="Streblocera">Streblocera</tp:taxon-name-part> (<tp:taxon-name-part taxon-name-part-type="subgenus" reg="Eutanycerus">Eutanycerus</tp:taxon-name-part>) <tp:taxon-name-part taxon-name-part-type="species" reg="sungkangensis">sungkangensis</tp:taxon-name-part></tp:taxon-name> Chou, 1990, ♀ <bold>A</bold> habitus, lateral aspect <bold>B</bold> scapus <bold>C</bold> first to seventh flagellomeres.</p></caption><graphic xmlns:xlink="http://www.w3.org/1999/xlink" xlink:href="zookeys-1044-729-g012.jpg" position="float" orientation="portrait" xlink:type="simple" id="oo_505746.jpg"><uri content-type="original_file" xlink:type="simple">https://binary.pensoft.net/fig/505746</uri></graphic></fig><fig id="F13" position="float" orientation="portrait"><object-id xmlns:xlink="http://www.w3.org/1999/xlink" content-type="doi" xlink:type="simple">10.3897/zookeys.1044.59979.figure13</object-id><object-id xmlns:xlink="http://www.w3.org/1999/xlink" content-type="arpha" xlink:type="simple">00D35A5E-F6DD-595F-8577-B3D3DB5FEF6C</object-id><label>Figure 13.</label><caption><p><tp:taxon-name><tp:taxon-name-part taxon-name-part-type="genus" reg="Streblocera">Streblocera</tp:taxon-name-part> (<tp:taxon-name-part taxon-name-part-type="subgenus" reg="Eutanycerus">Eutanycerus</tp:taxon-name-part>) <tp:taxon-name-part taxon-name-part-type="species" reg="tsuifengensis">tsuifengensis</tp:taxon-name-part></tp:taxon-name> Chou, 1990, ♀ <bold>A</bold> habitus, lateral aspect <bold>B</bold> scapus <bold>C</bold> first to seventh flagellomeres.</p></caption><graphic xmlns:xlink="http://www.w3.org/1999/xlink" xlink:href="zookeys-1044-729-g013.jpg" position="float" orientation="portrait" xlink:type="simple" id="oo_505747.jpg"><uri content-type="original_file" xlink:type="simple">https://binary.pensoft.net/fig/505747</uri></graphic></fig><fig id="F14" position="float" orientation="portrait"><object-id xmlns:xlink="http://www.w3.org/1999/xlink" content-type="doi" xlink:type="simple">10.3897/zookeys.1044.59979.figure14</object-id><object-id xmlns:xlink="http://www.w3.org/1999/xlink" content-type="arpha" xlink:type="simple">C5D51C14-E922-5834-97EA-0AA51B4C783B</object-id><label>Figure 14.</label><caption><p><tp:taxon-name><tp:taxon-name-part taxon-name-part-type="genus" reg="Streblocera">Streblocera</tp:taxon-name-part> (<tp:taxon-name-part taxon-name-part-type="subgenus" reg="Eutanycerus">Eutanycerus</tp:taxon-name-part>) <tp:taxon-name-part taxon-name-part-type="species" reg="uncifera">uncifera</tp:taxon-name-part></tp:taxon-name> Li, Chen and van Achterberg, sp. nov., ♀ <bold>A</bold> abitus, lateral aspect <bold>B</bold> ovipositor and its sheaths, lateral aspect <bold>C</bold> scapus <bold>D</bold> first to seventh flagellomeres, lateral aspect <bold>E</bold> eighth to twenty-first flagellomeres, lateral aspect <bold>F</bold> head, dorsal aspect <bold>G</bold> head, anterior aspect.</p></caption><graphic xmlns:xlink="http://www.w3.org/1999/xlink" xlink:href="zookeys-1044-729-g014.jpg" position="float" orientation="portrait" xlink:type="simple" id="oo_505748.jpg"><uri content-type="original_file" xlink:type="simple">https://binary.pensoft.net/fig/505748</uri></graphic></fig><fig id="F15" position="float" orientation="portrait"><object-id xmlns:xlink="http://www.w3.org/1999/xlink" content-type="doi" xlink:type="simple">10.3897/zookeys.1044.59979.figure15</object-id><object-id xmlns:xlink="http://www.w3.org/1999/xlink" content-type="arpha" xlink:type="simple">A55CCE74-AA12-52EA-A15D-F9A28A521465</object-id><label>Figure 15.</label><caption><p><tp:taxon-name><tp:taxon-name-part taxon-name-part-type="genus" reg="Streblocera">Streblocera</tp:taxon-name-part> (<tp:taxon-name-part taxon-name-part-type="subgenus" reg="Eutanycerus">Eutanycerus</tp:taxon-name-part>) <tp:taxon-name-part taxon-name-part-type="species" reg="uncifera">uncifera</tp:taxon-name-part></tp:taxon-name> Li, Chen and van Achterberg, sp. nov., ♀ <bold>H</bold> mesosoma, dorsal aspect <bold>I</bold> mesosoma, lateral aspect <bold>J</bold> propodeum, dorsal aspect <bold>K</bold> first metasomal tergites, dorsal aspect <bold>L</bold> fore wing.</p></caption><graphic xmlns:xlink="http://www.w3.org/1999/xlink" xlink:href="zookeys-1044-729-g015.jpg" position="float" orientation="portrait" xlink:type="simple" id="oo_505749.jpg"><uri content-type="original_file" xlink:type="simple">https://binary.pensoft.net/fig/505749</uri></graphic></fig><fig id="F16" position="float" orientation="portrait"><object-id xmlns:xlink="http://www.w3.org/1999/xlink" content-type="doi" xlink:type="simple">10.3897/zookeys.1044.59979.figure16</object-id><object-id xmlns:xlink="http://www.w3.org/1999/xlink" content-type="arpha" xlink:type="simple">9673489D-F217-58B3-BE46-D280598A0CA1</object-id><label>Figure 16.</label><caption><p><tp:taxon-name><tp:taxon-name-part taxon-name-part-type="genus" reg="Streblocera">Streblocera</tp:taxon-name-part> (<tp:taxon-name-part taxon-name-part-type="subgenus" reg="Streblocera">Streblocera</tp:taxon-name-part>) <tp:taxon-name-part taxon-name-part-type="species" reg="emarginata">emarginata</tp:taxon-name-part></tp:taxon-name> Chou, 1990, ♀, habitus, lateral aspcet.</p></caption><graphic xmlns:xlink="http://www.w3.org/1999/xlink" xlink:href="zookeys-1044-729-g016.jpg" position="float" orientation="portrait" xlink:type="simple" id="oo_505750.jpg"><uri content-type="original_file" xlink:type="simple">https://binary.pensoft.net/fig/505750</uri></graphic></fig><fig id="F17" position="float" orientation="portrait"><object-id xmlns:xlink="http://www.w3.org/1999/xlink" content-type="doi" xlink:type="simple">10.3897/zookeys.1044.59979.figure17</object-id><object-id xmlns:xlink="http://www.w3.org/1999/xlink" content-type="arpha" xlink:type="simple">3C22D802-7D30-51A0-9DE6-C8D5F51FA43F</object-id><label>Figure 17.</label><caption><p><tp:taxon-name><tp:taxon-name-part taxon-name-part-type="genus" reg="Streblocera">Streblocera</tp:taxon-name-part> (<tp:taxon-name-part taxon-name-part-type="subgenus" reg="Streblocera">Streblocera</tp:taxon-name-part>) <tp:taxon-name-part taxon-name-part-type="species" reg="interrupta">interrupta</tp:taxon-name-part></tp:taxon-name> Li, Chen and van Achterberg, sp. nov., ♀ <bold>A</bold> habitus, lateral aspect <bold>B</bold> antenna <bold>C</bold> head, dorsal aspect <bold>D</bold> head, anterior aspect.</p></caption><graphic xmlns:xlink="http://www.w3.org/1999/xlink" xlink:href="zookeys-1044-729-g017.jpg" position="float" orientation="portrait" xlink:type="simple" id="oo_505751.jpg"><uri content-type="original_file" xlink:type="simple">https://binary.pensoft.net/fig/505751</uri></graphic></fig><fig id="F18" position="float" orientation="portrait"><object-id xmlns:xlink="http://www.w3.org/1999/xlink" content-type="doi" xlink:type="simple">10.3897/zookeys.1044.59979.figure18</object-id><object-id xmlns:xlink="http://www.w3.org/1999/xlink" content-type="arpha" xlink:type="simple">5B7B7E2D-C48C-5138-8691-0E6517C66FF8</object-id><label>Figure 18.</label><caption><p><tp:taxon-name><tp:taxon-name-part taxon-name-part-type="genus" reg="Streblocera">Streblocera</tp:taxon-name-part> (<tp:taxon-name-part taxon-name-part-type="subgenus" reg="Streblocera">Streblocera</tp:taxon-name-part>) <tp:taxon-name-part taxon-name-part-type="species" reg="interrupta">interrupta</tp:taxon-name-part></tp:taxon-name> Li, Chen and van Achterberg, sp. nov., ♀ <bold>E</bold> mesosoma, dorsal aspect <bold>F</bold> mesosoma, lateral aspect <bold>G</bold> propodeum, dorsal aspect <bold>H</bold> first metasomal tergites, dorsal aspect <bold>I</bold> fore wing.</p></caption><graphic xmlns:xlink="http://www.w3.org/1999/xlink" xlink:href="zookeys-1044-729-g018.jpg" position="float" orientation="portrait" xlink:type="simple" id="oo_505752.jpg"><uri content-type="original_file" xlink:type="simple">https://binary.pensoft.net/fig/505752</uri></graphic></fig><fig id="F19" position="float" orientation="portrait"><object-id xmlns:xlink="http://www.w3.org/1999/xlink" content-type="doi" xlink:type="simple">10.3897/zookeys.1044.59979.figure19</object-id><object-id xmlns:xlink="http://www.w3.org/1999/xlink" content-type="arpha" xlink:type="simple">FF180711-48AC-5313-A7B7-D845A65769DE</object-id><label>Figure 19.</label><caption><p><tp:taxon-name><tp:taxon-name-part taxon-name-part-type="genus" reg="Streblocera">Streblocera</tp:taxon-name-part> (<tp:taxon-name-part taxon-name-part-type="subgenus" reg="Streblocera">Streblocera</tp:taxon-name-part>) <tp:taxon-name-part taxon-name-part-type="species" reg="jezoensis">jezoensis</tp:taxon-name-part></tp:taxon-name> Belokobylskij, 2000, ♀, habitus, lateral aspcet.</p></caption><graphic xmlns:xlink="http://www.w3.org/1999/xlink" xlink:href="zookeys-1044-729-g019.jpg" position="float" orientation="portrait" xlink:type="simple" id="oo_505753.jpg"><uri content-type="original_file" xlink:type="simple">https://binary.pensoft.net/fig/505753</uri></graphic></fig><fig id="F20" position="float" orientation="portrait"><object-id xmlns:xlink="http://www.w3.org/1999/xlink" content-type="doi" xlink:type="simple">10.3897/zookeys.1044.59979.figure20</object-id><object-id xmlns:xlink="http://www.w3.org/1999/xlink" content-type="arpha" xlink:type="simple">1FC48F7A-553A-5585-850B-48FD1E760FA2</object-id><label>Figure 20.</label><caption><p><tp:taxon-name><tp:taxon-name-part taxon-name-part-type="genus" reg="Streblocera">Streblocera</tp:taxon-name-part> (<tp:taxon-name-part taxon-name-part-type="subgenus" reg="Streblocera">Streblocera</tp:taxon-name-part>) <tp:taxon-name-part taxon-name-part-type="species" reg="spasskensis">spasskensis</tp:taxon-name-part></tp:taxon-name> Belokobylskij, 2000, ♀ <bold>A</bold> habitus, lateral aspcet <bold>B</bold> scapus.</p></caption><graphic xmlns:xlink="http://www.w3.org/1999/xlink" xlink:href="zookeys-1044-729-g020.jpg" position="float" orientation="portrait" xlink:type="simple" id="oo_505754.jpg"><uri content-type="original_file" xlink:type="simple">https://binary.pensoft.net/fig/505754</uri></graphic></fig><fig id="F21" position="float" orientation="portrait"><object-id xmlns:xlink="http://www.w3.org/1999/xlink" content-type="doi" xlink:type="simple">10.3897/zookeys.1044.59979.figure21</object-id><object-id xmlns:xlink="http://www.w3.org/1999/xlink" content-type="arpha" xlink:type="simple">B10A3B78-F63E-529E-A39C-C65C77C4A79D</object-id><label>Figure 21.</label><caption><p><tp:taxon-name><tp:taxon-name-part taxon-name-part-type="genus" reg="Streblocera">Streblocera</tp:taxon-name-part> (<tp:taxon-name-part taxon-name-part-type="subgenus" reg="Streblocera">Streblocera</tp:taxon-name-part>) <tp:taxon-name-part taxon-name-part-type="species" reg="stigenbergae">stigenbergae</tp:taxon-name-part></tp:taxon-name> Li, Chen and van Achterberg, sp. nov., ♀ <bold>A</bold> habitus, lateral aspect <bold>B</bold> ovipositor and its sheaths, lateral aspect <bold>C</bold> antenna <bold>D</bold> first to second flagellomeres, lateral aspect.</p></caption><graphic xmlns:xlink="http://www.w3.org/1999/xlink" xlink:href="zookeys-1044-729-g021.jpg" position="float" orientation="portrait" xlink:type="simple" id="oo_505755.jpg"><uri content-type="original_file" xlink:type="simple">https://binary.pensoft.net/fig/505755</uri></graphic></fig></tp:treatment-sec><ref-list><ref id="B11"><mixed-citation xmlns:xlink="http://www.w3.org/1999/xlink" xlink:type="simple"><person-group><name name-style="western"><surname>Muesebeck</surname><given-names>CFW</given-names></name></person-group> (<year>1936</year>) <article-title>The genera of parasitic wasps of the braconid subfamily <tp:taxon-name><tp:taxon-name-part taxon-name-part-type="subfamily">Euphorinae</tp:taxon-name-part></tp:taxon-name>, with a review of the Nearctic species. United States Department of Agriculture.</article-title><source>Miscellaneous Publication</source><volume>241</volume>: <fpage>1</fpage>–<lpage>38</lpage>. <ext-link xlink:type="simple" ext-link-type="doi" xlink:href="10.5962/bhl.title.65576">https://doi.org/10.5962/bhl.title.65576</ext-link></mixed-citation></ref><ref id="B13"><mixed-citation xmlns:xlink="http://www.w3.org/1999/xlink" xlink:type="simple"><person-group><name name-style="western"><surname>Shaw</surname><given-names>SR</given-names></name></person-group> (<year>1985</year>) <article-title>A phylogenetic study of the subfamilies <tp:taxon-name><tp:taxon-name-part taxon-name-part-type="subfamily">Meteorinae</tp:taxon-name-part></tp:taxon-name> and <tp:taxon-name><tp:taxon-name-part taxon-name-part-type="subfamily">Euphorinae</tp:taxon-name-part></tp:taxon-name> (<tp:taxon-name><tp:taxon-name-part taxon-name-part-type="order">Hymenoptera</tp:taxon-name-part></tp:taxon-name>: <tp:taxon-name><tp:taxon-name-part taxon-name-part-type="family">Braconidae</tp:taxon-name-part></tp:taxon-name>).</article-title><source>Entomography</source><volume>3</volume>: <fpage>277</fpage>–<lpage>370</lpage>.</mixed-citation></ref><ref id="B6"><mixed-citation xmlns:xlink="http://www.w3.org/1999/xlink" xlink:type="simple"><person-group><name name-style="western"><surname>Chou</surname><given-names>L-Y</given-names></name></person-group> (<year>1990</year>) <article-title>The <tp:taxon-name><tp:taxon-name-part taxon-name-part-type="family">Braconidae</tp:taxon-name-part></tp:taxon-name> (<tp:taxon-name><tp:taxon-name-part taxon-name-part-type="order">Hymenoptera</tp:taxon-name-part></tp:taxon-name>) of Taiwan. II. The genus <italic><tp:taxon-name><tp:taxon-name-part taxon-name-part-type="genus">Streblocera</tp:taxon-name-part></tp:taxon-name></italic> (<tp:taxon-name><tp:taxon-name-part taxon-name-part-type="subfamily">Euphorinae</tp:taxon-name-part></tp:taxon-name>).</article-title><source>Journal of Taiwan Museum</source><volume>43</volume>(<issue>2</issue>): <fpage>89</fpage>–<lpage>148</lpage>.</mixed-citation></ref><ref id="B2"><mixed-citation xmlns:xlink="http://www.w3.org/1999/xlink" xlink:type="simple"><person-group><name name-style="western"><surname>Chao</surname><given-names>HF</given-names></name></person-group> (<year>1993</year>) <article-title>Two new species and synonyms of a known species of <italic><tp:taxon-name><tp:taxon-name-part taxon-name-part-type="genus">Streblocera</tp:taxon-name-part></tp:taxon-name></italic> Westwood (<tp:taxon-name><tp:taxon-name-part taxon-name-part-type="order">Hymenoptera</tp:taxon-name-part></tp:taxon-name>: <tp:taxon-name><tp:taxon-name-part taxon-name-part-type="family">Braconidae</tp:taxon-name-part></tp:taxon-name>: <tp:taxon-name><tp:taxon-name-part taxon-name-part-type="subfamily">Euphorinae</tp:taxon-name-part></tp:taxon-name>) from Fujian province, China.</article-title><source>Wuyi Science Journal</source><volume>10</volume>: <fpage>61</fpage>–<lpage>69</lpage>.</mixed-citation></ref><ref id="B3"><mixed-citation xmlns:xlink="http://www.w3.org/1999/xlink" xlink:type="simple"><person-group><name name-style="western"><surname>Chen</surname><given-names>X-X</given-names></name><name name-style="western"><surname>van Achterberg</surname><given-names>C</given-names></name></person-group> (<year>1997</year>) <article-title>Revision of the subfamily <tp:taxon-name><tp:taxon-name-part taxon-name-part-type="subfamily">Euphorinae</tp:taxon-name-part></tp:taxon-name> (excluding the tribe <tp:taxon-name><tp:taxon-name-part taxon-name-part-type="tribe">Meteorini</tp:taxon-name-part></tp:taxon-name> Cresson) (<tp:taxon-name><tp:taxon-name-part taxon-name-part-type="order">Hymenoptera</tp:taxon-name-part></tp:taxon-name>: <tp:taxon-name><tp:taxon-name-part taxon-name-part-type="family">Braconidae</tp:taxon-name-part></tp:taxon-name>) from China.</article-title><source>Zoologische Verhandelingen</source><volume>313</volume>: <fpage>1</fpage>–<lpage>217</lpage>.</mixed-citation></ref><ref id="B14"><mixed-citation xmlns:xlink="http://www.w3.org/1999/xlink" xlink:type="simple"><person-group><name name-style="western"><surname>Stigenberg</surname><given-names>J</given-names></name><name name-style="western"><surname>Boring</surname><given-names>CA</given-names></name><name name-style="western"><surname>Ronquist</surname><given-names>F</given-names></name></person-group> (<year>2015</year>) <article-title>Phylogeny of the parasitic wasp subfamily (<tp:taxon-name><tp:taxon-name-part taxon-name-part-type="subfamily">Euphorinae</tp:taxon-name-part></tp:taxon-name>: <tp:taxon-name><tp:taxon-name-part taxon-name-part-type="family">Braconidae</tp:taxon-name-part></tp:taxon-name>) and evolution of its host preferences.</article-title><source>Systematic Entomology</source><volume>40</volume>: <fpage>570</fpage>–<lpage>591</lpage>. <ext-link xlink:type="simple" ext-link-type="doi" xlink:href="10.1111/syen.12122">https://doi.org/10.1111/syen.12122</ext-link></mixed-citation></ref><ref id="B1"><mixed-citation xmlns:xlink="http://www.w3.org/1999/xlink" xlink:type="simple"><person-group><name name-style="western"><surname>Belokobylskij</surname><given-names>SA</given-names></name></person-group> (<year>2000</year>) <article-title>On the Asian species of the genus <italic><tp:taxon-name><tp:taxon-name-part taxon-name-part-type="genus">Streblocera</tp:taxon-name-part></tp:taxon-name></italic> Westwood, 1833 (<tp:taxon-name><tp:taxon-name-part taxon-name-part-type="order">Hymenoptera</tp:taxon-name-part></tp:taxon-name>: <tp:taxon-name><tp:taxon-name-part taxon-name-part-type="family">Braconidae</tp:taxon-name-part></tp:taxon-name>, <tp:taxon-name><tp:taxon-name-part taxon-name-part-type="subfamily">Euphorinae</tp:taxon-name-part></tp:taxon-name>) with a key to the eastern Palaearctic species (continuation).</article-title><source>Entomologische Zeitschrift mit Insektenbörse</source><volume>110</volume>: <fpage>290</fpage>–<lpage>297</lpage>.</mixed-citation></ref><ref id="B24"><mixed-citation xmlns:xlink="http://www.w3.org/1999/xlink" xlink:type="simple"><person-group><name name-style="western"><surname>Yu</surname><given-names>DS</given-names></name><name name-style="western"><surname>van Achterberg</surname><given-names>C</given-names></name><name name-style="western"><surname>Horstmann</surname><given-names>K</given-names></name></person-group> (<year>2016</year>) Taxapad 2016, <tp:taxon-name><tp:taxon-name-part taxon-name-part-type="superfamily">Ichneumonoidea</tp:taxon-name-part></tp:taxon-name> 2015. Database on flash-drive. Nepean, Ontario.</mixed-citation></ref></ref-list></tp:taxon-treatment>
