# Supplementary material for: Revision of Streblocera Westwood (Hymenoptera, Braconidae, Euphorinae) from China, with the description of seven new species
Source: Zookeys. 2021 Jun 16;1044:729–82. doi: 10.3897/zookeys.1044.59979 (PMC8222200; doi:10.3897/zookeys.1044.59979)
Supplement: XML Treatment for Streblocera (Eutanycerus) carinifera [file zookeys.1044.59979-treatment3.xml]

<!DOCTYPE tp:taxon-treatment
  PUBLIC "-//TaxonX//DTD Taxonomic Treatment Publishing DTD v0 20100105//EN" "tax-treatment-NSO.dtd">
<tp:taxon-treatment xmlns:tp="http://www.plazi.org/taxpub"><tp:treatment-meta><kwd-group><label>Taxon classification</label><kwd><named-content xmlns:xlink="http://www.w3.org/1999/xlink" content-type="kingdom">Animalia</named-content></kwd><kwd><named-content xmlns:xlink="http://www.w3.org/1999/xlink" content-type="order">Hymenoptera</named-content></kwd><kwd><named-content xmlns:xlink="http://www.w3.org/1999/xlink" content-type="family">Braconidae</named-content></kwd></kwd-group><mixed-citation publication-type="journal"><person-group><name><surname>Li</surname><given-names>Jun</given-names></name><name><surname>van Achterberg</surname><given-names>Cornelis</given-names></name><name><surname>Zheng</surname><given-names>Min-Lin</given-names></name><name><surname>Chen</surname><given-names>Jia-Hua</given-names></name></person-group><article-title>Revision of <italic><tp:taxon-name><tp:taxon-name-part taxon-name-part-type="genus" reg="Streblocera">Streblocera</tp:taxon-name-part></tp:taxon-name></italic> Westwood (<tp:taxon-name><tp:taxon-name-part taxon-name-part-type="order">Hymenoptera</tp:taxon-name-part></tp:taxon-name>, <tp:taxon-name><tp:taxon-name-part taxon-name-part-type="family">Braconidae</tp:taxon-name-part></tp:taxon-name>, <tp:taxon-name><tp:taxon-name-part taxon-name-part-type="subfamily">Euphorinae</tp:taxon-name-part></tp:taxon-name>) from China, with the description of seven new species</article-title><source>Zookeys</source><day>16</day><month>6</month><year>2021</year><volume>1044</volume><fpage>729</fpage><lpage>782</lpage><pub-id pub-id-type="doi">10.3897/zookeys.1044.59979</pub-id></mixed-citation></tp:treatment-meta><tp:nomenclature><tp:taxon-name><object-id xmlns:xlink="http://www.w3.org/1999/xlink" content-type="arpha" xlink:type="simple">F694AA2B-83FD-5AF6-A38B-847F385D4A7D</object-id>
            <tp:taxon-name-part taxon-name-part-type="genus" reg="Streblocera">Streblocera</tp:taxon-name-part> (<tp:taxon-name-part taxon-name-part-type="subgenus" reg="Eutanycerus">Eutanycerus</tp:taxon-name-part>) <tp:taxon-name-part taxon-name-part-type="species" reg="carinifera">carinifera</tp:taxon-name-part><object-id xmlns:xlink="http://www.w3.org/1999/xlink" content-type="zoobank" xlink:type="simple">http://zoobank.org/77D24161-4ADE-45A7-80A9-0989A9B892CD</object-id></tp:taxon-name><tp:taxon-authority>Li, Chen &amp; van Achterberg</tp:taxon-authority><tp:taxon-status xmlns:xlink="http://www.w3.org/1999/xlink" xlink:type="simple">sp. nov.</tp:taxon-status><xref ref-type="fig" rid="F2">Figure 2A–E</xref><xref ref-type="fig" rid="F3">, 3G–K</xref></tp:nomenclature><tp:treatment-sec sec-type="type material" id="SECID0EQDBI"><title>Type material.</title><p>Holotype, ♀, SE China, Fujian Province, Mt Wuyi, Guadang, 13.viii.1988, Jian-hua Ge, average altitude 1800 m. Paratype: 1♀, SE China, Fujian Province, Mt Wuyi, Xianfengling, 8.viii.1988, Jian-wen Chen, average altitude 1400 m.</p></tp:treatment-sec><tp:treatment-sec sec-type="description" id="SECID0EVDBI"><title>Description.</title><p>Holotype, ♀, length of antenna 2.8 mm, of fore wing 2.1 mm, and of body 3.1 mm (Fig. <xref ref-type="fig" rid="F2">2A</xref>).</p><p><italic>Head.</italic> Antenna with 18 antennomeres and 1.3× longer than fore wing, 0.9× as long as body (Fig. <xref ref-type="fig" rid="F2">2A</xref>); scapus rather long and slender and expanded, 9.3× longer than its maximum width, evenly curved, with a very small tooth-shaped horn, finely setose (Fig. <xref ref-type="fig" rid="F2">2C</xref>); first to fifth flagellomeres modified: flagellomeres geniculated at fifth flagellomere, first to fourth flagellomeres fused, first to fifth flagellomeres with carina ventrally, fourth and fifth flagellomeres with hook and, hook of fourth flagellomere larger than hook of fifth (Fig. <xref ref-type="fig" rid="F2">2D</xref>); first flagellomere 2.0× longer than second flagellomere, first, second and penultimate flagellomere 3.2, 1.5 and 1.8× longer than wide, respectively (Fig. <xref ref-type="fig" rid="F2">2D</xref>); eye 1.7× longer than temple in dorsal view (Fig. <xref ref-type="fig" rid="F2">2E</xref>); temples roundly behind eyes (Fig. <xref ref-type="fig" rid="F2">2E</xref>); ocelli medium-sized, OOL:OD:POL = 71:24:41 (Fig. <xref ref-type="fig" rid="F2">2E</xref>); frons and vertex largely smooth (Fig. <xref ref-type="fig" rid="F2">2E</xref>); occipital carina nearly complete, interrupted medio-dorsally (Fig. <xref ref-type="fig" rid="F2">2E</xref>); face 1.4× wider than high, smooth (Fig. <xref ref-type="fig" rid="F2">2F</xref>); clypeus smooth, narrow than face, convex, 2.0× wider than high (Fig. <xref ref-type="fig" rid="F2">2F</xref>); dorsal margin of clypeus under level of ventral margin of eye anterior (Fig. <xref ref-type="fig" rid="F2">2F</xref>); tentorial pits large (Fig. <xref ref-type="fig" rid="F2">2F</xref>); malar suture shallow and narrow, length of malar space 1.2× basal width of mandible (Fig. <xref ref-type="fig" rid="F2">2F</xref>); mandibles long and stout.</p><fig id="F2" position="float" orientation="portrait"><object-id xmlns:xlink="http://www.w3.org/1999/xlink" content-type="doi" xlink:type="simple">10.3897/zookeys.1044.59979.figure2</object-id><object-id xmlns:xlink="http://www.w3.org/1999/xlink" content-type="arpha" xlink:type="simple">3851192A-E0DA-54A6-99F8-F267E97AE6F0</object-id><label>Figure 2.</label><caption><p><tp:taxon-name><tp:taxon-name-part taxon-name-part-type="genus" reg="Streblocera">Streblocera</tp:taxon-name-part> (<tp:taxon-name-part taxon-name-part-type="subgenus" reg="Eutanycerus">Eutanycerus</tp:taxon-name-part>) <tp:taxon-name-part taxon-name-part-type="species" reg="carinifera">carinifera</tp:taxon-name-part></tp:taxon-name> Li, Chen and van Achterberg, sp. nov., ♀ <bold>A</bold> habitus, lateral aspect <bold>B</bold> ovipositor and its sheaths, lateral aspect <bold>C</bold> scapus <bold>D</bold> flagellomeres, lateral view <bold>E</bold> head, dorsal aspect <bold>F</bold> head, anterior aspect.</p></caption><graphic xmlns:xlink="http://www.w3.org/1999/xlink" xlink:href="zookeys-1044-729-g002.jpg" position="float" orientation="portrait" xlink:type="simple" id="oo_505736.jpg"><uri content-type="original_file" xlink:type="simple">https://binary.pensoft.net/fig/505736</uri></graphic></fig><p><italic>Mesosoma.</italic> Length of mesosoma 2.4× its height (Fig. <xref ref-type="fig" rid="F3">3H</xref>); side of pronotum crenulated anteriorly, largely smooth (Fig. <xref ref-type="fig" rid="F3">3H</xref>); propleuron smooth and shiny (Fig. <xref ref-type="fig" rid="F3">3H</xref>); mesopleuron smooth (Fig. <xref ref-type="fig" rid="F3">3H</xref>); prepectal medio-ventral carina present (Fig. <xref ref-type="fig" rid="F3">3H</xref>); episternal scrobe short and wide (Fig. <xref ref-type="fig" rid="F3">3H</xref>); precoxal sulcus long, wide and crenulate (Fig. <xref ref-type="fig" rid="F3">3H</xref>); mesonotum moderately sparsely setose, flat, smooth and shiny (Fig. <xref ref-type="fig" rid="F3">3G</xref>); notauli narrow and carina; mesoscutum sparsely setose, flattened (Fig. <xref ref-type="fig" rid="F3">3G</xref>); scutellar sulcus wide and rugose with one distinct crenula (Fig. <xref ref-type="fig" rid="F3">3G</xref>); scutellum flat, smooth (Fig. <xref ref-type="fig" rid="F3">3G</xref>); metapleuron reticulate (Fig. <xref ref-type="fig" rid="F3">3H</xref>); propodeum with short basal carina but not median area, largely rugulose (Fig. <xref ref-type="fig" rid="F3">3I</xref>).</p><fig id="F3" position="float" orientation="portrait"><object-id xmlns:xlink="http://www.w3.org/1999/xlink" content-type="doi" xlink:type="simple">10.3897/zookeys.1044.59979.figure3</object-id><object-id xmlns:xlink="http://www.w3.org/1999/xlink" content-type="arpha" xlink:type="simple">8773EADE-BF2C-5D80-ACBC-F24F81D42046</object-id><label>Figure 3.</label><caption><p><tp:taxon-name><tp:taxon-name-part taxon-name-part-type="genus" reg="Streblocera">Streblocera</tp:taxon-name-part> (<tp:taxon-name-part taxon-name-part-type="subgenus" reg="Eutanycerus">Eutanycerus</tp:taxon-name-part>) <tp:taxon-name-part taxon-name-part-type="species" reg="carinifera">carinifera</tp:taxon-name-part></tp:taxon-name> Li, Chen and van Achterberg, sp. nov., ♀ <bold>G</bold> mesosoma, dorsal aspect <bold>H</bold> mesosoma, lateral aspect <bold>I</bold> propodeum, dorsal aspect <bold>J</bold> first metasomal tergites, dorsal aspect <bold>K</bold> fore wing.</p></caption><graphic xmlns:xlink="http://www.w3.org/1999/xlink" xlink:href="zookeys-1044-729-g003.jpg" position="float" orientation="portrait" xlink:type="simple" id="oo_505737.jpg"><uri content-type="original_file" xlink:type="simple">https://binary.pensoft.net/fig/505737</uri></graphic></fig><p><italic>Wings.</italic> Fore wing (Fig. <xref ref-type="fig" rid="F3">3K</xref>): vein 1-SR+M absent; vein 1-R1 0.7× as long as pterostigma; vein SR1+3-SR curved; r:2-SR = 17:58; vein r issued behind middle of pterostigma; vein m-cu cross vein 2-SR; vein cu-a slightly short than vein 1-CU1 and postfurcal.</p><p><italic>Legs.</italic> Fore leg modified: tibia strong curved, 1.2× longer than coxa, 0.8× as long as femur, and femur 3.1× longer than wide; middle leg: tibia 5.2× longer than coxa, 1.2× longer than femur; hind leg: tibia 3.5× longer than coxa, 1.4× longer than femur; hind coxa smooth, 1.2× longer than wide; femur, tibia and basitarsus 7.7, 15.6 and 6.0× longer than wide, respectively; hind basitarsus 0.3× as long as hind tibia, and 0.6× as long as combined second to fifth tarsal segments; hind fourth tarsal segment 0.8× as long as fifth tarsal segment.</p><p><italic>Metasoma.</italic> First tergite quiet slender, 2.6× longer than its apical width, apical width 1.9× its minimum width, with large dorsope basally (Fig. <xref ref-type="fig" rid="F3">3J</xref>); first tergite smooth basally, striate laterally (Fig. <xref ref-type="fig" rid="F3">3J</xref>); following tergites smooth and shiny; ovipositor sheath short and robust, 0.1× as long as fore wing; ovipositor short and robust (Fig. <xref ref-type="fig" rid="F2">2B</xref>).</p><p><italic>Colour.</italic> Yellowish brown to brown; palpi pale yellow; legs yellowish brown; face, antenna, ovipositor sheaths and ovipositor yellowish brown; wing membrane hyaline, pterostigma and veins brown; mesosoma and first metasomal tergite brown.</p></tp:treatment-sec><tp:treatment-sec sec-type="remarks" id="SECID0E6KBI"><title>Remarks.</title><p>This new species is similar to <tp:taxon-name><tp:taxon-name-part taxon-name-part-type="genus" reg="Streblocera">S.</tp:taxon-name-part> (<tp:taxon-name-part taxon-name-part-type="subgenus" reg="Eutanycerus">E.</tp:taxon-name-part>) <tp:taxon-name-part taxon-name-part-type="species" reg="thayi">thayi</tp:taxon-name-part></tp:taxon-name> Belokobylskij, 2000 from Vietnam, but differs from it as follows: (i) 18 antennomeres, scapus 9.3× longer than its maximum width, first to fifth flagellomeres with carina ventrally, fourth and fifth flagellomeres with hook and hook of fourth flagellomere larger than hook of fifth flagellomere (19 antennomeres, scapus 7.5× longer than its maximum width, first to fifth flagellomeres with carina ventrally, only fifth flagellomeres with hook in <italic><tp:taxon-name><tp:taxon-name-part taxon-name-part-type="genus" reg="Streblocera">S.</tp:taxon-name-part> <tp:taxon-name-part taxon-name-part-type="species" reg="thayi">thayi</tp:taxon-name-part></tp:taxon-name></italic>); (ii) first metasomal tergite smooth basally, striate laterally (first tergite entirely and densely striate); (iii) ovipositor sheath shorter, 0.1× as long as fore wing (ovipositor sheath longer, 0.2× as long as fore wing); (iv) body reddish brown (body yellowish brown).</p></tp:treatment-sec><tp:treatment-sec sec-type="biology" id="SECID0E5LBI"><title>Biology.</title><p>Unknown.</p></tp:treatment-sec><tp:treatment-sec sec-type="distribution" id="SECID0EDMBI"><title>Distribution.</title><p>Oriental: China (Fujian).</p></tp:treatment-sec><tp:treatment-sec sec-type="etymology" id="SECID0EIMBI"><title>Etymology.</title><p>Named after the ventral carina of the first to fifth flagellomeres: <italic>carina</italic> means keel in Latin and <italic>fero</italic> is Latin for to carry.</p></tp:treatment-sec></tp:taxon-treatment>
