# Supplementary material for: Revision of Streblocera Westwood (Hymenoptera, Braconidae, Euphorinae) from China, with the description of seven new species
Source: Zookeys. 2021 Jun 16;1044:729–82. doi: 10.3897/zookeys.1044.59979 (PMC8222200; doi:10.3897/zookeys.1044.59979)
Supplement: XML Treatment for Streblocera (Eutanycerus) chaoi [file zookeys.1044.59979-treatment4.xml]

<!DOCTYPE tp:taxon-treatment
  PUBLIC "-//TaxonX//DTD Taxonomic Treatment Publishing DTD v0 20100105//EN" "tax-treatment-NSO.dtd">
<tp:taxon-treatment xmlns:tp="http://www.plazi.org/taxpub"><tp:treatment-meta><kwd-group><label>Taxon classification</label><kwd><named-content xmlns:xlink="http://www.w3.org/1999/xlink" content-type="kingdom">Animalia</named-content></kwd><kwd><named-content xmlns:xlink="http://www.w3.org/1999/xlink" content-type="order">Hymenoptera</named-content></kwd><kwd><named-content xmlns:xlink="http://www.w3.org/1999/xlink" content-type="family">Braconidae</named-content></kwd></kwd-group><mixed-citation publication-type="journal"><person-group><name><surname>Li</surname><given-names>Jun</given-names></name><name><surname>van Achterberg</surname><given-names>Cornelis</given-names></name><name><surname>Zheng</surname><given-names>Min-Lin</given-names></name><name><surname>Chen</surname><given-names>Jia-Hua</given-names></name></person-group><article-title>Revision of <italic><tp:taxon-name><tp:taxon-name-part taxon-name-part-type="genus" reg="Streblocera">Streblocera</tp:taxon-name-part></tp:taxon-name></italic> Westwood (<tp:taxon-name><tp:taxon-name-part taxon-name-part-type="order">Hymenoptera</tp:taxon-name-part></tp:taxon-name>, <tp:taxon-name><tp:taxon-name-part taxon-name-part-type="family">Braconidae</tp:taxon-name-part></tp:taxon-name>, <tp:taxon-name><tp:taxon-name-part taxon-name-part-type="subfamily">Euphorinae</tp:taxon-name-part></tp:taxon-name>) from China, with the description of seven new species</article-title><source>Zookeys</source><day>16</day><month>6</month><year>2021</year><volume>1044</volume><fpage>729</fpage><lpage>782</lpage><pub-id pub-id-type="doi">10.3897/zookeys.1044.59979</pub-id></mixed-citation></tp:treatment-meta><tp:nomenclature><tp:taxon-name><object-id xmlns:xlink="http://www.w3.org/1999/xlink" content-type="arpha" xlink:type="simple">46BD1E63-15DD-590C-9F68-DF210F3EF10D</object-id>
            <tp:taxon-name-part taxon-name-part-type="genus" reg="Streblocera">Streblocera</tp:taxon-name-part> (<tp:taxon-name-part taxon-name-part-type="subgenus" reg="Eutanycerus">Eutanycerus</tp:taxon-name-part>) <tp:taxon-name-part taxon-name-part-type="species" reg="chaoi">chaoi</tp:taxon-name-part></tp:taxon-name><tp:taxon-authority>You, 1999</tp:taxon-authority><xref ref-type="fig" rid="F4">Figure 4A–B</xref><tp:nomenclature-citation-list><tp:nomenclature-citation><tp:taxon-name>
                <tp:taxon-name-part taxon-name-part-type="genus" reg="Streblocera">Streblocera</tp:taxon-name-part> <tp:taxon-name-part taxon-name-part-type="species" reg="chaoi">chaoi</tp:taxon-name-part></tp:taxon-name><comment>You and Zhou, 1993: 485; <xref ref-type="bibr" rid="B3">Chen and van Achterberg 1997</xref>: 109.</comment></tp:nomenclature-citation></tp:nomenclature-citation-list></tp:nomenclature><tp:treatment-sec sec-type="material" id="SECID0EPOBI"><title>Material.</title><p>4♀, C China, Hubei Province, Shennongjia, Hongping, 11. viii. 1988, Jianquan Yang, average altitude 2000m; 1♀, same label data, but 16. viii. 1988; 1♀, C China, Hubei Province, Shennongjia, Honghua, 4. viii. 1988, Juchang Huang, average altitude 1800m; 2♀, C China, Hubei Province, Shennongjia, Muyu, 9. viii. 1988, Juchang Huang, average altitude 1200m.</p></tp:treatment-sec><tp:treatment-sec sec-type="biology" id="SECID0EUOBI"><title>Biology.</title><p>Unknown.</p></tp:treatment-sec><tp:treatment-sec sec-type="distribution" id="SECID0EZOBI"><title>Distribution.</title><p>Oriental: China (Hunan) and Palaearctic: China (Hubei). New record for Palaearctic region.</p><fig id="F4" position="float" orientation="portrait"><object-id xmlns:xlink="http://www.w3.org/1999/xlink" content-type="doi" xlink:type="simple">10.3897/zookeys.1044.59979.figure4</object-id><object-id xmlns:xlink="http://www.w3.org/1999/xlink" content-type="arpha" xlink:type="simple">3CA186B9-0513-505A-865A-FC1E7D6321D9</object-id><label>Figure 4.</label><caption><p><tp:taxon-name><tp:taxon-name-part taxon-name-part-type="genus" reg="Streblocera">Streblocera</tp:taxon-name-part> (<tp:taxon-name-part taxon-name-part-type="subgenus" reg="Eutanycerus">Eutanycerus</tp:taxon-name-part>) <tp:taxon-name-part taxon-name-part-type="species" reg="chaoi">chaoi</tp:taxon-name-part></tp:taxon-name> You, 1999, ♀ <bold>A</bold> habitus, lateral aspect <bold>B</bold> antenna.</p></caption><graphic xmlns:xlink="http://www.w3.org/1999/xlink" xlink:href="zookeys-1044-729-g004.jpg" position="float" orientation="portrait" xlink:type="simple" id="oo_505738.jpg"><uri content-type="original_file" xlink:type="simple">https://binary.pensoft.net/fig/505738</uri></graphic></fig></tp:treatment-sec><ref-list><ref id="B3"><mixed-citation xmlns:xlink="http://www.w3.org/1999/xlink" xlink:type="simple"><person-group><name name-style="western"><surname>Chen</surname><given-names>X-X</given-names></name><name name-style="western"><surname>van Achterberg</surname><given-names>C</given-names></name></person-group> (<year>1997</year>) <article-title>Revision of the subfamily <tp:taxon-name><tp:taxon-name-part taxon-name-part-type="subfamily">Euphorinae</tp:taxon-name-part></tp:taxon-name> (excluding the tribe <tp:taxon-name><tp:taxon-name-part taxon-name-part-type="tribe">Meteorini</tp:taxon-name-part></tp:taxon-name> Cresson) (<tp:taxon-name><tp:taxon-name-part taxon-name-part-type="order">Hymenoptera</tp:taxon-name-part></tp:taxon-name>: <tp:taxon-name><tp:taxon-name-part taxon-name-part-type="family">Braconidae</tp:taxon-name-part></tp:taxon-name>) from China.</article-title><source>Zoologische Verhandelingen</source><volume>313</volume>: <fpage>1</fpage>–<lpage>217</lpage>.</mixed-citation></ref></ref-list></tp:taxon-treatment>
