# Supplementary material for: Revision of Streblocera Westwood (Hymenoptera, Braconidae, Euphorinae) from China, with the description of seven new species
Source: Zookeys. 2021 Jun 16;1044:729–82. doi: 10.3897/zookeys.1044.59979 (PMC8222200; doi:10.3897/zookeys.1044.59979)
Supplement: XML Treatment for Streblocera (Eutanycerus) hsiufui [file zookeys.1044.59979-treatment6.xml]

<!DOCTYPE tp:taxon-treatment
  PUBLIC "-//TaxonX//DTD Taxonomic Treatment Publishing DTD v0 20100105//EN" "tax-treatment-NSO.dtd">
<tp:taxon-treatment xmlns:tp="http://www.plazi.org/taxpub"><tp:treatment-meta><kwd-group><label>Taxon classification</label><kwd><named-content xmlns:xlink="http://www.w3.org/1999/xlink" content-type="kingdom">Animalia</named-content></kwd><kwd><named-content xmlns:xlink="http://www.w3.org/1999/xlink" content-type="order">Hymenoptera</named-content></kwd><kwd><named-content xmlns:xlink="http://www.w3.org/1999/xlink" content-type="family">Braconidae</named-content></kwd></kwd-group><mixed-citation publication-type="journal"><person-group><name><surname>Li</surname><given-names>Jun</given-names></name><name><surname>van Achterberg</surname><given-names>Cornelis</given-names></name><name><surname>Zheng</surname><given-names>Min-Lin</given-names></name><name><surname>Chen</surname><given-names>Jia-Hua</given-names></name></person-group><article-title>Revision of <italic><tp:taxon-name><tp:taxon-name-part taxon-name-part-type="genus" reg="Streblocera">Streblocera</tp:taxon-name-part></tp:taxon-name></italic> Westwood (<tp:taxon-name><tp:taxon-name-part taxon-name-part-type="order">Hymenoptera</tp:taxon-name-part></tp:taxon-name>, <tp:taxon-name><tp:taxon-name-part taxon-name-part-type="family">Braconidae</tp:taxon-name-part></tp:taxon-name>, <tp:taxon-name><tp:taxon-name-part taxon-name-part-type="subfamily">Euphorinae</tp:taxon-name-part></tp:taxon-name>) from China, with the description of seven new species</article-title><source>Zookeys</source><day>16</day><month>6</month><year>2021</year><volume>1044</volume><fpage>729</fpage><lpage>782</lpage><pub-id pub-id-type="doi">10.3897/zookeys.1044.59979</pub-id></mixed-citation></tp:treatment-meta><tp:nomenclature><tp:taxon-name><object-id xmlns:xlink="http://www.w3.org/1999/xlink" content-type="arpha" xlink:type="simple">E4AEAE7B-6642-5466-8DC1-5BB7EEBD4D71</object-id>
            <tp:taxon-name-part taxon-name-part-type="genus" reg="Streblocera">Streblocera</tp:taxon-name-part> (<tp:taxon-name-part taxon-name-part-type="subgenus" reg="Eutanycerus">Eutanycerus</tp:taxon-name-part>) <tp:taxon-name-part taxon-name-part-type="species" reg="hsiufui">hsiufui</tp:taxon-name-part></tp:taxon-name><tp:taxon-authority>You, 1999</tp:taxon-authority><xref ref-type="fig" rid="F6">Figure 6A, B</xref><tp:nomenclature-citation-list><tp:nomenclature-citation><tp:taxon-name>
                <tp:taxon-name-part taxon-name-part-type="genus" reg="Streblocera">Streblocera</tp:taxon-name-part> (<tp:taxon-name-part taxon-name-part-type="subgenus" reg="Cosmophoridia">Cosmophoridia</tp:taxon-name-part>) <tp:taxon-name-part taxon-name-part-type="species" reg="serrata">serrata</tp:taxon-name-part></tp:taxon-name><comment>Chao, 1993: 65. Preoccupied by <tp:taxon-name><tp:taxon-name-part taxon-name-part-type="genus" reg="Streblocera">S.</tp:taxon-name-part> <tp:taxon-name-part taxon-name-part-type="species" reg="serrata">serrata</tp:taxon-name-part></tp:taxon-name> Granger, 1949.</comment></tp:nomenclature-citation><tp:nomenclature-citation><tp:taxon-name>
                <tp:taxon-name-part taxon-name-part-type="genus" reg="Streblocera">Streblocera</tp:taxon-name-part> (<tp:taxon-name-part taxon-name-part-type="subgenus" reg="Eutanycerus">Eutanycerus</tp:taxon-name-part>) <tp:taxon-name-part taxon-name-part-type="species" reg="chaoi">chaoi</tp:taxon-name-part></tp:taxon-name><comment>Chen and van Achterberg, 1997: 109. Nomen novum for <tp:taxon-name><tp:taxon-name-part taxon-name-part-type="genus" reg="Streblocera">S.</tp:taxon-name-part> <tp:taxon-name-part taxon-name-part-type="species" reg="serrata">serrata</tp:taxon-name-part></tp:taxon-name> Chao, 1993; preoccupied by <tp:taxon-name><tp:taxon-name-part taxon-name-part-type="genus" reg="Streblocera">S.</tp:taxon-name-part> <tp:taxon-name-part taxon-name-part-type="species" reg="chaoi">chaoi</tp:taxon-name-part></tp:taxon-name> You and Zhou, 1993.</comment></tp:nomenclature-citation><tp:nomenclature-citation><tp:taxon-name>
                <tp:taxon-name-part taxon-name-part-type="genus" reg="Streblocera">Streblocera</tp:taxon-name-part> <tp:taxon-name-part taxon-name-part-type="species" reg="hsiufui">hsiufui</tp:taxon-name-part></tp:taxon-name><comment>You, 1999: 54. Nomen novum for <tp:taxon-name><tp:taxon-name-part taxon-name-part-type="genus" reg="Streblocera">S.</tp:taxon-name-part> (<tp:taxon-name-part taxon-name-part-type="subgenus" reg="Eutanycerus">E.</tp:taxon-name-part>) <tp:taxon-name-part taxon-name-part-type="species" reg="chaoi">chaoi</tp:taxon-name-part></tp:taxon-name> Chen and van Achterberg, 1997.</comment></tp:nomenclature-citation><tp:nomenclature-citation><tp:taxon-name>
                <tp:taxon-name-part taxon-name-part-type="genus" reg="Streblocera">Streblocera</tp:taxon-name-part> (<tp:taxon-name-part taxon-name-part-type="subgenus" reg="Eutanycerus">Eutanycerus</tp:taxon-name-part>) <tp:taxon-name-part taxon-name-part-type="species" reg="austrochinensis">austrochinensis</tp:taxon-name-part></tp:taxon-name><comment>Belokobylskij, 2000: 278. Nomen novum for <tp:taxon-name><tp:taxon-name-part taxon-name-part-type="genus" reg="Streblocera">S.</tp:taxon-name-part> <tp:taxon-name-part taxon-name-part-type="species" reg="serrata">serrata</tp:taxon-name-part></tp:taxon-name> Chao, 1993.</comment></tp:nomenclature-citation></tp:nomenclature-citation-list></tp:nomenclature><tp:treatment-sec sec-type="material" id="SECID0EJYBI"><title>Material.</title><p>1♀, SE China, Fujian Province, Mt Meihua, 22. iii. 1986, Bao-bin Guan, average altitude 900m; 1♀, SE China, Fujian Province, Mt Wuyi, Sangan, 8. viii. 1988, Xiao-bin Zhang, average altitude 900m; 1♀, SE China, Fujian Province, Sanming city, Minjiangyuan, Yingtaoling, vegetable garden, 31. v. 2017, Lingfei Peng, average altitude 950m; 1♀, SE China, Fujian Province, Mt Wuyi (<named-content xmlns:xlink="http://www.w3.org/1999/xlink" content-type="dwc:verbatimCoordinates" xlink:type="simple"><named-content content-type="geo-json" specific-use="{&#34;type&#34;:&#34;Point&#34;,&#34;coordinates&#34;:[117.800000,28.000000]}" id="NCID0ESYBI" xlink:type="simple">28°00N, 117°48E</named-content></named-content>), 24. iv. 2015, Jun Li, average altitude 258m; 1♀, NW China, Shaanxi Province, Baoji city, Feng county, 3. iv. 1988, Jiangquan Yang, average altitude 1800m.</p></tp:treatment-sec><tp:treatment-sec sec-type="biology" id="SECID0EXYBI"><title>Biology.</title><p>Unknown.</p></tp:treatment-sec><tp:treatment-sec sec-type="distribution" id="SECID0E3YBI"><title>Distribution.</title><p>Oriental: China (Fujian) and Palaearctic: China (Shaanxi). New record for Palaearctic region.</p><fig id="F6" position="float" orientation="portrait"><object-id xmlns:xlink="http://www.w3.org/1999/xlink" content-type="doi" xlink:type="simple">10.3897/zookeys.1044.59979.figure6</object-id><object-id xmlns:xlink="http://www.w3.org/1999/xlink" content-type="arpha" xlink:type="simple">4F322487-4C22-5A99-99DF-95CBD71D1A96</object-id><label>Figure 6.</label><caption><p><tp:taxon-name><tp:taxon-name-part taxon-name-part-type="genus" reg="Streblocera">Streblocera</tp:taxon-name-part> (<tp:taxon-name-part taxon-name-part-type="subgenus" reg="Eutanycerus">Eutanycerus</tp:taxon-name-part>) <tp:taxon-name-part taxon-name-part-type="species" reg="hsiufui">hsiufui</tp:taxon-name-part></tp:taxon-name> You, 1999, ♀ <bold>A</bold> habitus, lateral aspect <bold>B</bold> first to seventh flagellomeres.</p></caption><graphic xmlns:xlink="http://www.w3.org/1999/xlink" xlink:href="zookeys-1044-729-g006.jpg" position="float" orientation="portrait" xlink:type="simple" id="oo_505740.jpg"><uri content-type="original_file" xlink:type="simple">https://binary.pensoft.net/fig/505740</uri></graphic></fig></tp:treatment-sec></tp:taxon-treatment>
