# Supplementary material for: Revision of Streblocera Westwood (Hymenoptera, Braconidae, Euphorinae) from China, with the description of seven new species
Source: Zookeys. 2021 Jun 16;1044:729–82. doi: 10.3897/zookeys.1044.59979 (PMC8222200; doi:10.3897/zookeys.1044.59979)
Supplement: XML Treatment for Streblocera (Eutanycerus) laterostriata [file zookeys.1044.59979-treatment7.xml]

<!DOCTYPE tp:taxon-treatment
  PUBLIC "-//TaxonX//DTD Taxonomic Treatment Publishing DTD v0 20100105//EN" "tax-treatment-NSO.dtd">
<tp:taxon-treatment xmlns:tp="http://www.plazi.org/taxpub"><tp:treatment-meta><kwd-group><label>Taxon classification</label><kwd><named-content xmlns:xlink="http://www.w3.org/1999/xlink" content-type="kingdom">Animalia</named-content></kwd><kwd><named-content xmlns:xlink="http://www.w3.org/1999/xlink" content-type="order">Hymenoptera</named-content></kwd><kwd><named-content xmlns:xlink="http://www.w3.org/1999/xlink" content-type="family">Braconidae</named-content></kwd></kwd-group><mixed-citation publication-type="journal"><person-group><name><surname>Li</surname><given-names>Jun</given-names></name><name><surname>van Achterberg</surname><given-names>Cornelis</given-names></name><name><surname>Zheng</surname><given-names>Min-Lin</given-names></name><name><surname>Chen</surname><given-names>Jia-Hua</given-names></name></person-group><article-title>Revision of <italic><tp:taxon-name><tp:taxon-name-part taxon-name-part-type="genus" reg="Streblocera">Streblocera</tp:taxon-name-part></tp:taxon-name></italic> Westwood (<tp:taxon-name><tp:taxon-name-part taxon-name-part-type="order">Hymenoptera</tp:taxon-name-part></tp:taxon-name>, <tp:taxon-name><tp:taxon-name-part taxon-name-part-type="family">Braconidae</tp:taxon-name-part></tp:taxon-name>, <tp:taxon-name><tp:taxon-name-part taxon-name-part-type="subfamily">Euphorinae</tp:taxon-name-part></tp:taxon-name>) from China, with the description of seven new species</article-title><source>Zookeys</source><day>16</day><month>6</month><year>2021</year><volume>1044</volume><fpage>729</fpage><lpage>782</lpage><pub-id pub-id-type="doi">10.3897/zookeys.1044.59979</pub-id></mixed-citation></tp:treatment-meta><tp:nomenclature><tp:taxon-name><object-id xmlns:xlink="http://www.w3.org/1999/xlink" content-type="arpha" xlink:type="simple">B9CC8BFC-3534-53DF-AC9A-F89DF9807793</object-id>
            <tp:taxon-name-part taxon-name-part-type="genus" reg="Streblocera">Streblocera</tp:taxon-name-part> (<tp:taxon-name-part taxon-name-part-type="subgenus" reg="Eutanycerus">Eutanycerus</tp:taxon-name-part>) <tp:taxon-name-part taxon-name-part-type="species" reg="laterostriata">laterostriata</tp:taxon-name-part><object-id xmlns:xlink="http://www.w3.org/1999/xlink" content-type="zoobank" xlink:type="simple">http://zoobank.org/97A7D15E-CC23-4F72-9118-E5D6EC53CE9F</object-id></tp:taxon-name><tp:taxon-authority>Li, Chen &amp; van Achterberg</tp:taxon-authority><tp:taxon-status xmlns:xlink="http://www.w3.org/1999/xlink" xlink:type="simple">sp. nov.</tp:taxon-status><xref ref-type="fig" rid="F7">Figures 7A–E</xref><xref ref-type="fig" rid="F8">, 8F–I</xref></tp:nomenclature><tp:treatment-sec sec-type="type material" id="SECID0ET2BI"><title>Type material.</title><p>Holotype, ♀, SW China, Yunnan Province, Wenshan City, Malipo County, Tiechangtuanxiang, 20.viii.2017, Yan-Qiong Peng, 1372 m.</p></tp:treatment-sec><tp:treatment-sec sec-type="description" id="SECID0EY2BI"><title>Description.</title><p>Holotype, ♀, length of antenna 3.9 mm, of fore wing 3.3 mm, and of body 4.0 mm (Fig. <xref ref-type="fig" rid="F7">7A</xref>).</p><p><italic>Head.</italic> Antenna with 24 antennomeres and 1.2× longer than fore wing, 0.9× as long as body (Fig. <xref ref-type="fig" rid="F7">7A</xref>); scapus slender, straight and no expanded, 7.5× longer than its maximum width, without horn, finely setose (Fig. <xref ref-type="fig" rid="F7">7C</xref>); all flagellomeres unmodified, first flagellomere 1.5× longer than second flagellomere, first, second and penultimate flagellomere 3.5, 2.3 and 1.5× longer than wide, respectively (Fig. <xref ref-type="fig" rid="F7">7C</xref>); eye 1.5× longer than temple in dorsal view (Fig. <xref ref-type="fig" rid="F7">7D</xref>); temples roundly behind eyes ; ocelli medium size, OOL:OD:POL = 19:2:12 (Fig. <xref ref-type="fig" rid="F7">7D</xref>); frons rugose and setose (Fig. <xref ref-type="fig" rid="F7">7D</xref>); vertex largely punctate and setose (Fig. <xref ref-type="fig" rid="F7">7D</xref>); occipital carina nearly complete, interrupted medio-dorsally (Fig. <xref ref-type="fig" rid="F7">7D</xref>); face 2.6× wider than high, rugose to punctate (Fig. <xref ref-type="fig" rid="F7">7E</xref>); clypeus punctulate and convex, narrow slightly than face, 2.7× wider than high (Fig. <xref ref-type="fig" rid="F7">7E</xref>); dorsal margin of clypeus above level of ventral margin of eye in anterior view (Fig. <xref ref-type="fig" rid="F7">7E</xref>); tentorial pits very large (Fig. <xref ref-type="fig" rid="F7">7E</xref>); malar suture shallow and wide, length of malar space 0.7× basal width of mandible (Fig. <xref ref-type="fig" rid="F7">7E</xref>); mandibles stout (Fig. <xref ref-type="fig" rid="F7">7E</xref>).</p><fig id="F7" position="float" orientation="portrait"><object-id xmlns:xlink="http://www.w3.org/1999/xlink" content-type="doi" xlink:type="simple">10.3897/zookeys.1044.59979.figure7</object-id><object-id xmlns:xlink="http://www.w3.org/1999/xlink" content-type="arpha" xlink:type="simple">0BC6041B-8B89-5EA8-91BC-0EBEAC1BE468</object-id><label>Figure 7.</label><caption><p><tp:taxon-name><tp:taxon-name-part taxon-name-part-type="genus" reg="Streblocera">Streblocera</tp:taxon-name-part> (<tp:taxon-name-part taxon-name-part-type="subgenus" reg="Eutanycerus">Eutanycerus</tp:taxon-name-part>) <tp:taxon-name-part taxon-name-part-type="species" reg="laterostriata">laterostriata</tp:taxon-name-part></tp:taxon-name> Li, Chen and van Achterberg, sp. nov., ♀ <bold>A</bold> habitus, lateral aspect <bold>B</bold> ovipositor and its sheaths, lateral aspect <bold>C</bold> antenna <bold>D</bold> head, dorsal aspect <bold>E</bold> head, anterior aspect.</p></caption><graphic xmlns:xlink="http://www.w3.org/1999/xlink" xlink:href="zookeys-1044-729-g007.jpg" position="float" orientation="portrait" xlink:type="simple" id="oo_505741.jpg"><uri content-type="original_file" xlink:type="simple">https://binary.pensoft.net/fig/505741</uri></graphic></fig><p><italic>Mesosoma.</italic> Length of mesosoma 1.6× its height (Fig. <xref ref-type="fig" rid="F8">8G</xref>); side of pronotum crenulated to rugose (Fig. <xref ref-type="fig" rid="F8">8G</xref>); propleuron smooth (Fig. <xref ref-type="fig" rid="F8">8G</xref>); mesopleuron rugose and foveolate (Fig. <xref ref-type="fig" rid="F8">8G</xref>); prepectal medio-ventral carina present (Fig. <xref ref-type="fig" rid="F8">8G</xref>); episternal scrobe wide (Fig. <xref ref-type="fig" rid="F8">8G</xref>); precoxal sulcus long, wide and crenulate (Fig. <xref ref-type="fig" rid="F8">8G</xref>); mesonotum sparsely setose, flat, smooth and shiny; notauli narrow and carina; mesoscutum sparsely setose, flattened; scutellar sulcus wide and rugose with one distinct crenula; scutellum flat, smooth; metapleuron reticulate (Fig. <xref ref-type="fig" rid="F8">8G</xref>); propodeum rugae and foveolae (Fig. <xref ref-type="fig" rid="F8">8F</xref>).</p><fig id="F8" position="float" orientation="portrait"><object-id xmlns:xlink="http://www.w3.org/1999/xlink" content-type="doi" xlink:type="simple">10.3897/zookeys.1044.59979.figure8</object-id><object-id xmlns:xlink="http://www.w3.org/1999/xlink" content-type="arpha" xlink:type="simple">664D31E7-AA70-533F-8A7C-6EAAFC5C20A5</object-id><label>Figure 8.</label><caption><p><tp:taxon-name><tp:taxon-name-part taxon-name-part-type="genus" reg="Streblocera">Streblocera</tp:taxon-name-part> (<tp:taxon-name-part taxon-name-part-type="subgenus" reg="Eutanycerus">Eutanycerus</tp:taxon-name-part>) <tp:taxon-name-part taxon-name-part-type="species" reg="laterostriata">laterostriata</tp:taxon-name-part></tp:taxon-name> Li, Chen and van Achterberg, sp. nov., ♀ <bold>F</bold> mesosoma, lateral aspect <bold>G</bold> propodeum, dorsal aspect <bold>H</bold> first metasomal tergites, dorsal aspect <bold>I</bold> wings.</p></caption><graphic xmlns:xlink="http://www.w3.org/1999/xlink" xlink:href="zookeys-1044-729-g008.jpg" position="float" orientation="portrait" xlink:type="simple" id="oo_505742.jpg"><uri content-type="original_file" xlink:type="simple">https://binary.pensoft.net/fig/505742</uri></graphic></fig><p><italic>Wings.</italic> Fore wing (Fig. <xref ref-type="fig" rid="F8">8I</xref>): vein 1-SR+M absent; vein 1-R1 0.7× as long as pterostigma; vein SR1+3-SR curved, largely unstained; r:2-SR = 13:65; vein r issued slightly behind middle of pterostigma; vein m-cu cross vein 2-SR; vein cu-a distinct longer than vein 1-CU1 and postfurcal.</p><p><italic>Legs.</italic> Fore leg: tibia 5.0× longer than coxa, 1.8× longer than femur; middle leg: tibia 4.4× longer than coxa, 1.3× longer than femur; hind leg: tibia 5.6× longer than coxa, 1.1× longer than femur; hind coxa smooth, 1.8× longer than wide; femur, tibia and basitarsus 6.1, 15.6 and 6.7× longer than wide, respectively; hind basitarsus 0.1× as long as hind tibia; hind fourth tarsal segment 0.8× as long as fifth tarsal segment.</p><p><italic>Metasoma.</italic> First tergite 2.0× longer than its apical width, and apical width 3.4× its minimum width, with large dorsope basally (Fig. <xref ref-type="fig" rid="F8">8H</xref>); first tergite smooth basally, striate laterally (Fig. <xref ref-type="fig" rid="F8">8H</xref>); following tergites smooth and shiny; ovipositor sheath striate basally, 0.2× as long as fore wing; ovipositor long and straight (Fig. <xref ref-type="fig" rid="F7">7B</xref>).</p><p><italic>Colour.</italic> Dark brown to black; face, basal part of antenna and of ovipositor sheath and ovipositor dark brown; wing membrane infuscate, pterostigma and veins dark brown.</p></tp:treatment-sec><tp:treatment-sec sec-type="remarks" id="SECID0EOCCI"><title>Remarks.</title><p>This new species can be distinguished from related species by its unique “simple” antenna. Only <tp:taxon-name><tp:taxon-name-part taxon-name-part-type="genus" reg="Streblocera">S.</tp:taxon-name-part> (<tp:taxon-name-part taxon-name-part-type="subgenus" reg="Eutanycerus">E.</tp:taxon-name-part>) <tp:taxon-name-part taxon-name-part-type="species" reg="sichuanensis">sichuanensis</tp:taxon-name-part></tp:taxon-name> Wang, 1986 shares this character with new species, but the new species differs from it as follows: (i) antenna with 24 antennomeres, scapus 7.5× longer than its maximum width (antenna with 21 antennomeres, scapus 5.7× longer than maximum width in <italic><tp:taxon-name><tp:taxon-name-part taxon-name-part-type="genus" reg="Streblocera">S.</tp:taxon-name-part> <tp:taxon-name-part taxon-name-part-type="species" reg="sichuanensis">sichuanensis</tp:taxon-name-part></tp:taxon-name></italic>); (ii) first metasomal tergite 2.0× longer than its apical width, striate laterally (first tergite 2.5× longer than its apical width, smooth laterally); (iii) propodeum without basal carina (propodeum with basal carina); (iv) ovipositor long and straight (ovipositor curved apically).</p></tp:treatment-sec><tp:treatment-sec sec-type="biology" id="SECID0ENDCI"><title>Biology.</title><p>Unknown.</p></tp:treatment-sec><tp:treatment-sec sec-type="distribution" id="SECID0ESDCI"><title>Distribution.</title><p>Oriental: China (Yunnan).</p></tp:treatment-sec><tp:treatment-sec sec-type="etymology" id="SECID0EXDCI"><title>Etymology.</title><p>Named after the laterally striate first tergite; “lateralis” is Latin for “of the side” and “stria” is Latin for “line”.</p></tp:treatment-sec></tp:taxon-treatment>
