# Supplementary material for: Revision of Streblocera Westwood (Hymenoptera, Braconidae, Euphorinae) from China, with the description of seven new species
Source: Zookeys. 2021 Jun 16;1044:729–82. doi: 10.3897/zookeys.1044.59979 (PMC8222200; doi:10.3897/zookeys.1044.59979)
Supplement: XML Treatment for Streblocera (Eutanycerus) okadai [file zookeys.1044.59979-treatment9.xml]

<!DOCTYPE tp:taxon-treatment
  PUBLIC "-//TaxonX//DTD Taxonomic Treatment Publishing DTD v0 20100105//EN" "tax-treatment-NSO.dtd">
<tp:taxon-treatment xmlns:tp="http://www.plazi.org/taxpub"><tp:treatment-meta><kwd-group><label>Taxon classification</label><kwd><named-content xmlns:xlink="http://www.w3.org/1999/xlink" content-type="kingdom">Animalia</named-content></kwd><kwd><named-content xmlns:xlink="http://www.w3.org/1999/xlink" content-type="order">Hymenoptera</named-content></kwd><kwd><named-content xmlns:xlink="http://www.w3.org/1999/xlink" content-type="family">Braconidae</named-content></kwd></kwd-group><mixed-citation publication-type="journal"><person-group><name><surname>Li</surname><given-names>Jun</given-names></name><name><surname>van Achterberg</surname><given-names>Cornelis</given-names></name><name><surname>Zheng</surname><given-names>Min-Lin</given-names></name><name><surname>Chen</surname><given-names>Jia-Hua</given-names></name></person-group><article-title>Revision of <italic><tp:taxon-name><tp:taxon-name-part taxon-name-part-type="genus" reg="Streblocera">Streblocera</tp:taxon-name-part></tp:taxon-name></italic> Westwood (<tp:taxon-name><tp:taxon-name-part taxon-name-part-type="order">Hymenoptera</tp:taxon-name-part></tp:taxon-name>, <tp:taxon-name><tp:taxon-name-part taxon-name-part-type="family">Braconidae</tp:taxon-name-part></tp:taxon-name>, <tp:taxon-name><tp:taxon-name-part taxon-name-part-type="subfamily">Euphorinae</tp:taxon-name-part></tp:taxon-name>) from China, with the description of seven new species</article-title><source>Zookeys</source><day>16</day><month>6</month><year>2021</year><volume>1044</volume><fpage>729</fpage><lpage>782</lpage><pub-id pub-id-type="doi">10.3897/zookeys.1044.59979</pub-id></mixed-citation></tp:treatment-meta><tp:nomenclature><tp:taxon-name><object-id xmlns:xlink="http://www.w3.org/1999/xlink" content-type="arpha" xlink:type="simple">0298174A-7B21-5951-89CE-53DBC166C22D</object-id>
            <tp:taxon-name-part taxon-name-part-type="genus" reg="Streblocera">Streblocera</tp:taxon-name-part> (<tp:taxon-name-part taxon-name-part-type="subgenus" reg="Eutanycerus">Eutanycerus</tp:taxon-name-part>) <tp:taxon-name-part taxon-name-part-type="species" reg="okadai">okadai</tp:taxon-name-part></tp:taxon-name><tp:taxon-authority>Watanabe, 1942</tp:taxon-authority><xref ref-type="fig" rid="F10">Figures 10A–C</xref><tp:nomenclature-citation-list><tp:nomenclature-citation><tp:taxon-name>
                <tp:taxon-name-part taxon-name-part-type="genus" reg="Streblocera">Streblocera</tp:taxon-name-part> <tp:taxon-name-part taxon-name-part-type="species" reg="okadai">okadai</tp:taxon-name-part></tp:taxon-name><comment>Watanabe, 1942: 10; <xref ref-type="bibr" rid="B10">Maeto and Nagai 1985</xref>: 729.</comment></tp:nomenclature-citation><tp:nomenclature-citation><tp:taxon-name>
                <tp:taxon-name-part taxon-name-part-type="genus" reg="Streblocera">Streblocera</tp:taxon-name-part> (<tp:taxon-name-part taxon-name-part-type="subgenus" reg="Cosmophoridia">Cosmophoridia</tp:taxon-name-part>) <tp:taxon-name-part taxon-name-part-type="species" reg="okadai">okadai</tp:taxon-name-part></tp:taxon-name><comment>; Chou, 1990: 100; <xref ref-type="bibr" rid="B2">Chao 1993</xref>: 66.</comment></tp:nomenclature-citation><tp:nomenclature-citation><tp:taxon-name>
                <tp:taxon-name-part taxon-name-part-type="genus" reg="Streblocera">Streblocera</tp:taxon-name-part> (<tp:taxon-name-part taxon-name-part-type="subgenus" reg="Eutanycerus">Eutanycerus</tp:taxon-name-part>) <tp:taxon-name-part taxon-name-part-type="species" reg="okadai">okadai</tp:taxon-name-part></tp:taxon-name><comment>; Chen and van Achterberg, 1997: 117; <xref ref-type="bibr" rid="B1">Belokobylskij 2000</xref>: 296.</comment></tp:nomenclature-citation><tp:nomenclature-citation><tp:taxon-name>
                <tp:taxon-name-part taxon-name-part-type="genus" reg="Streblocera">Streblocera</tp:taxon-name-part> <tp:taxon-name-part taxon-name-part-type="species" reg="orientalis">orientalis</tp:taxon-name-part></tp:taxon-name><comment>Chao, 1964: 154. Synonymised by Chao, 1993.</comment></tp:nomenclature-citation><tp:nomenclature-citation><tp:taxon-name>
                <tp:taxon-name-part taxon-name-part-type="genus" reg="Streblocera">Streblocera</tp:taxon-name-part> <tp:taxon-name-part taxon-name-part-type="species" reg="zhongmouensis">zhongmouensis</tp:taxon-name-part></tp:taxon-name><comment>J. Wang, 1982: 61. Synonymised by Chao, 1993.</comment></tp:nomenclature-citation><tp:nomenclature-citation><tp:taxon-name>
                <tp:taxon-name-part taxon-name-part-type="genus" reg="Streblocera">Streblocera</tp:taxon-name-part> <tp:taxon-name-part taxon-name-part-type="species" reg="shaanxiensis">shaanxiensis</tp:taxon-name-part></tp:taxon-name><comment>C. Wang, 1984: 411. Synonymised by Chao, 1993.</comment></tp:nomenclature-citation><tp:nomenclature-citation><tp:taxon-name>
                <tp:taxon-name-part taxon-name-part-type="genus" reg="Streblocera">Streblocera</tp:taxon-name-part> <tp:taxon-name-part taxon-name-part-type="species" reg="flava">flava</tp:taxon-name-part></tp:taxon-name><comment>You and Xiong, 1988: 167. Synonymised by Chao, 1993.</comment></tp:nomenclature-citation></tp:nomenclature-citation-list></tp:nomenclature><tp:treatment-sec sec-type="material" id="SECID0EKMCI"><title>Material.</title><p>1♀, NW China, Qinghai Province, Xining city, Botanical garden, 21. vi. 2008, Qiong Zhao, average altitude 2300m; 1♀1♂, C China, Hunan Province, Zhangjiajie city (<named-content xmlns:xlink="http://www.w3.org/1999/xlink" content-type="dwc:verbatimCoordinates" xlink:type="simple"><named-content content-type="geo-json" specific-use="{&#34;type&#34;:&#34;Point&#34;,&#34;coordinates&#34;:[110.433333,29.216667]}" id="NCID0ETMCI" xlink:type="simple">29°13N, 110°26E</named-content></named-content>), 21. iv. 2015, Jun Li, average altitude 264m;1♀, C China, Shanxi Province, Changzhi city, Mt Taihang garden, 29. ix. 2010, Jun-li Yao, average altitude 1500m.</p></tp:treatment-sec><tp:treatment-sec sec-type="biology" id="SECID0EYMCI"><title>Biology.</title><p>Reared from <italic><tp:taxon-name><tp:taxon-name-part taxon-name-part-type="genus" reg="Medythia">Medythia</tp:taxon-name-part> <tp:taxon-name-part taxon-name-part-type="species" reg="nigrobilineata">nigrobilineata</tp:taxon-name-part></tp:taxon-name></italic> Motschulsky and <italic><tp:taxon-name><tp:taxon-name-part taxon-name-part-type="genus" reg="Medythia">Medythia</tp:taxon-name-part> <tp:taxon-name-part taxon-name-part-type="species" reg="suturalis">suturalis</tp:taxon-name-part></tp:taxon-name></italic> Motschulsky (<tp:taxon-name><tp:taxon-name-part taxon-name-part-type="family">Chrysomelidae</tp:taxon-name-part></tp:taxon-name>). This species is attracted to light (<xref ref-type="bibr" rid="B24">Yu et al. 2016</xref>).</p></tp:treatment-sec><tp:treatment-sec sec-type="distribution" id="SECID0E4NCI"><title>Distribution.</title><p>Oriental: China (Fujian, Guizhou, Hunan, Jiangxi, Taiwan, Yunnan and Zhejiang) and Palaearctic: China (Anhui, Hebei, Henan, Hubei, Jiangsu, Jilin, Liaoning, Qinghai, Shaanxi, Shanxi, Shandong), Japan, Korea and Russia.</p><fig id="F10" position="float" orientation="portrait"><object-id xmlns:xlink="http://www.w3.org/1999/xlink" content-type="doi" xlink:type="simple">10.3897/zookeys.1044.59979.figure10</object-id><object-id xmlns:xlink="http://www.w3.org/1999/xlink" content-type="arpha" xlink:type="simple">0B1C32B3-FF46-5B24-AFFD-082B95E7C3CB</object-id><label>Figure 10.</label><caption><p><tp:taxon-name><tp:taxon-name-part taxon-name-part-type="genus" reg="Streblocera">Streblocera</tp:taxon-name-part> (<tp:taxon-name-part taxon-name-part-type="subgenus" reg="Eutanycerus">Eutanycerus</tp:taxon-name-part>) <tp:taxon-name-part taxon-name-part-type="species" reg="okadai">okadai</tp:taxon-name-part></tp:taxon-name> Watanabe, 1942, ♀ <bold>A</bold> habitus, lateral aspect <bold>B</bold> scapus <bold>C</bold> first to seventh flagellomeres.</p></caption><graphic xmlns:xlink="http://www.w3.org/1999/xlink" xlink:href="zookeys-1044-729-g010.jpg" position="float" orientation="portrait" xlink:type="simple" id="oo_505744.jpg"><uri content-type="original_file" xlink:type="simple">https://binary.pensoft.net/fig/505744</uri></graphic></fig></tp:treatment-sec><ref-list><ref id="B10"><mixed-citation xmlns:xlink="http://www.w3.org/1999/xlink" xlink:type="simple"><person-group><name name-style="western"><surname>Maeto</surname><given-names>K</given-names></name><name name-style="western"><surname>Nagai</surname><given-names>K</given-names></name></person-group> (<year>1985</year>) <article-title>Notes on braconid parasitoids of <tp:taxon-name><tp:taxon-name-part taxon-name-part-type="genus">Medythia</tp:taxon-name-part> <tp:taxon-name-part taxon-name-part-type="species">nigrobilineata</tp:taxon-name-part></tp:taxon-name> (Motschulsky) (<tp:taxon-name><tp:taxon-name-part taxon-name-part-type="order">Coleoptera</tp:taxon-name-part></tp:taxon-name>, <tp:taxon-name><tp:taxon-name-part taxon-name-part-type="family">Chrysomelidae</tp:taxon-name-part></tp:taxon-name>), with description of a new species of Centistes Haliday (<tp:taxon-name><tp:taxon-name-part taxon-name-part-type="order">Hymenoptera</tp:taxon-name-part></tp:taxon-name>: <tp:taxon-name><tp:taxon-name-part taxon-name-part-type="family">Braconidae</tp:taxon-name-part></tp:taxon-name>). Kontyu.</article-title><volume>53</volume>(<issue>4</issue>): <fpage>729</fpage>–<lpage>733</lpage>.</mixed-citation></ref><ref id="B2"><mixed-citation xmlns:xlink="http://www.w3.org/1999/xlink" xlink:type="simple"><person-group><name name-style="western"><surname>Chao</surname><given-names>HF</given-names></name></person-group> (<year>1993</year>) <article-title>Two new species and synonyms of a known species of <italic><tp:taxon-name><tp:taxon-name-part taxon-name-part-type="genus">Streblocera</tp:taxon-name-part></tp:taxon-name></italic> Westwood (<tp:taxon-name><tp:taxon-name-part taxon-name-part-type="order">Hymenoptera</tp:taxon-name-part></tp:taxon-name>: <tp:taxon-name><tp:taxon-name-part taxon-name-part-type="family">Braconidae</tp:taxon-name-part></tp:taxon-name>: <tp:taxon-name><tp:taxon-name-part taxon-name-part-type="subfamily">Euphorinae</tp:taxon-name-part></tp:taxon-name>) from Fujian province, China.</article-title><source>Wuyi Science Journal</source><volume>10</volume>: <fpage>61</fpage>–<lpage>69</lpage>.</mixed-citation></ref><ref id="B1"><mixed-citation xmlns:xlink="http://www.w3.org/1999/xlink" xlink:type="simple"><person-group><name name-style="western"><surname>Belokobylskij</surname><given-names>SA</given-names></name></person-group> (<year>2000</year>) <article-title>On the Asian species of the genus <italic><tp:taxon-name><tp:taxon-name-part taxon-name-part-type="genus">Streblocera</tp:taxon-name-part></tp:taxon-name></italic> Westwood, 1833 (<tp:taxon-name><tp:taxon-name-part taxon-name-part-type="order">Hymenoptera</tp:taxon-name-part></tp:taxon-name>: <tp:taxon-name><tp:taxon-name-part taxon-name-part-type="family">Braconidae</tp:taxon-name-part></tp:taxon-name>, <tp:taxon-name><tp:taxon-name-part taxon-name-part-type="subfamily">Euphorinae</tp:taxon-name-part></tp:taxon-name>) with a key to the eastern Palaearctic species (continuation).</article-title><source>Entomologische Zeitschrift mit Insektenbörse</source><volume>110</volume>: <fpage>290</fpage>–<lpage>297</lpage>.</mixed-citation></ref><ref id="B24"><mixed-citation xmlns:xlink="http://www.w3.org/1999/xlink" xlink:type="simple"><person-group><name name-style="western"><surname>Yu</surname><given-names>DS</given-names></name><name name-style="western"><surname>van Achterberg</surname><given-names>C</given-names></name><name name-style="western"><surname>Horstmann</surname><given-names>K</given-names></name></person-group> (<year>2016</year>) Taxapad 2016, <tp:taxon-name><tp:taxon-name-part taxon-name-part-type="superfamily">Ichneumonoidea</tp:taxon-name-part></tp:taxon-name> 2015. Database on flash-drive. Nepean, Ontario.</mixed-citation></ref></ref-list></tp:taxon-treatment>
