# Supplementary material for: Revision of Streblocera Westwood (Hymenoptera, Braconidae, Euphorinae) from China, with the description of seven new species
Source: Zookeys. 2021 Jun 16;1044:729–82. doi: 10.3897/zookeys.1044.59979 (PMC8222200; doi:10.3897/zookeys.1044.59979)
Supplement: XML Treatment for Streblocera (Eutanycerus) sungkangensis [file zookeys.1044.59979-treatment11.xml]

<!DOCTYPE tp:taxon-treatment
  PUBLIC "-//TaxonX//DTD Taxonomic Treatment Publishing DTD v0 20100105//EN" "tax-treatment-NSO.dtd">
<tp:taxon-treatment xmlns:tp="http://www.plazi.org/taxpub"><tp:treatment-meta><kwd-group><label>Taxon classification</label><kwd><named-content xmlns:xlink="http://www.w3.org/1999/xlink" content-type="kingdom">Animalia</named-content></kwd><kwd><named-content xmlns:xlink="http://www.w3.org/1999/xlink" content-type="order">Hymenoptera</named-content></kwd><kwd><named-content xmlns:xlink="http://www.w3.org/1999/xlink" content-type="family">Braconidae</named-content></kwd></kwd-group><mixed-citation publication-type="journal"><person-group><name><surname>Li</surname><given-names>Jun</given-names></name><name><surname>van Achterberg</surname><given-names>Cornelis</given-names></name><name><surname>Zheng</surname><given-names>Min-Lin</given-names></name><name><surname>Chen</surname><given-names>Jia-Hua</given-names></name></person-group><article-title>Revision of <italic><tp:taxon-name><tp:taxon-name-part taxon-name-part-type="genus" reg="Streblocera">Streblocera</tp:taxon-name-part></tp:taxon-name></italic> Westwood (<tp:taxon-name><tp:taxon-name-part taxon-name-part-type="order">Hymenoptera</tp:taxon-name-part></tp:taxon-name>, <tp:taxon-name><tp:taxon-name-part taxon-name-part-type="family">Braconidae</tp:taxon-name-part></tp:taxon-name>, <tp:taxon-name><tp:taxon-name-part taxon-name-part-type="subfamily">Euphorinae</tp:taxon-name-part></tp:taxon-name>) from China, with the description of seven new species</article-title><source>Zookeys</source><day>16</day><month>6</month><year>2021</year><volume>1044</volume><fpage>729</fpage><lpage>782</lpage><pub-id pub-id-type="doi">10.3897/zookeys.1044.59979</pub-id></mixed-citation></tp:treatment-meta><tp:nomenclature><tp:taxon-name><object-id xmlns:xlink="http://www.w3.org/1999/xlink" content-type="arpha" xlink:type="simple">09BFA7CB-1B77-5E69-A280-4DF7B5CF53AB</object-id>
            <tp:taxon-name-part taxon-name-part-type="genus" reg="Streblocera">Streblocera</tp:taxon-name-part> (<tp:taxon-name-part taxon-name-part-type="subgenus" reg="Eutanycerus">Eutanycerus</tp:taxon-name-part>) <tp:taxon-name-part taxon-name-part-type="species" reg="sungkangensis">sungkangensis</tp:taxon-name-part></tp:taxon-name><tp:taxon-authority>Chou, 1990.</tp:taxon-authority><xref ref-type="fig" rid="F12">Figures 12A–C</xref><tp:nomenclature-citation-list><tp:nomenclature-citation><tp:taxon-name>
                <tp:taxon-name-part taxon-name-part-type="genus" reg="Streblocera">Streblocera</tp:taxon-name-part> (<tp:taxon-name-part taxon-name-part-type="subgenus" reg="Cosmophoridia">Cosmophoridia</tp:taxon-name-part>) <tp:taxon-name-part taxon-name-part-type="species" reg="sungkangensis">sungkangensis</tp:taxon-name-part></tp:taxon-name><comment>Chou, 1990:103.</comment></tp:nomenclature-citation><tp:nomenclature-citation><tp:taxon-name>
                <tp:taxon-name-part taxon-name-part-type="genus" reg="Streblocera">Streblocera</tp:taxon-name-part> (<tp:taxon-name-part taxon-name-part-type="subgenus" reg="Eutanycerus">Eutanycerus</tp:taxon-name-part>) <tp:taxon-name-part taxon-name-part-type="species" reg="sungkangensis">sungkangensis</tp:taxon-name-part></tp:taxon-name><comment>; Chen and van Achterberg, 1997: 119.</comment></tp:nomenclature-citation></tp:nomenclature-citation-list></tp:nomenclature><tp:treatment-sec sec-type="type material" id="SECID0EJVCI"><title>Type material.</title><p>1♀, NE China, Jilin Province, Mt. Changbai, Lushuihe, 29.vii.1989, Jian-quan Yang, average altitude 500m.</p></tp:treatment-sec><tp:treatment-sec sec-type="biology" id="SECID0EOVCI"><title>Biology.</title><p>Unknown.</p></tp:treatment-sec><tp:treatment-sec sec-type="distribution" id="SECID0ETVCI"><title>Distribution.</title><p>Oriental (Guizhou, Taiwan, Zhejiang) and Palaearctic (Jilin). New record for Palaearctic region.</p><fig id="F12" position="float" orientation="portrait"><object-id xmlns:xlink="http://www.w3.org/1999/xlink" content-type="doi" xlink:type="simple">10.3897/zookeys.1044.59979.figure12</object-id><object-id xmlns:xlink="http://www.w3.org/1999/xlink" content-type="arpha" xlink:type="simple">B819A354-FB14-58CE-8084-01012AA91338</object-id><label>Figure 12.</label><caption><p><tp:taxon-name><tp:taxon-name-part taxon-name-part-type="genus" reg="Streblocera">Streblocera</tp:taxon-name-part> (<tp:taxon-name-part taxon-name-part-type="subgenus" reg="Eutanycerus">Eutanycerus</tp:taxon-name-part>) <tp:taxon-name-part taxon-name-part-type="species" reg="sungkangensis">sungkangensis</tp:taxon-name-part></tp:taxon-name> Chou, 1990, ♀ <bold>A</bold> habitus, lateral aspect <bold>B</bold> scapus <bold>C</bold> first to seventh flagellomeres.</p></caption><graphic xmlns:xlink="http://www.w3.org/1999/xlink" xlink:href="zookeys-1044-729-g012.jpg" position="float" orientation="portrait" xlink:type="simple" id="oo_505746.jpg"><uri content-type="original_file" xlink:type="simple">https://binary.pensoft.net/fig/505746</uri></graphic></fig></tp:treatment-sec></tp:taxon-treatment>
