# Supplementary material for: Revision of Streblocera Westwood (Hymenoptera, Braconidae, Euphorinae) from China, with the description of seven new species
Source: Zookeys. 2021 Jun 16;1044:729–82. doi: 10.3897/zookeys.1044.59979 (PMC8222200; doi:10.3897/zookeys.1044.59979)
Supplement: XML Treatment for Streblocera (Eutanycerus) uncifera [file zookeys.1044.59979-treatment13.xml]

<!DOCTYPE tp:taxon-treatment
  PUBLIC "-//TaxonX//DTD Taxonomic Treatment Publishing DTD v0 20100105//EN" "tax-treatment-NSO.dtd">
<tp:taxon-treatment xmlns:tp="http://www.plazi.org/taxpub"><tp:treatment-meta><kwd-group><label>Taxon classification</label><kwd><named-content xmlns:xlink="http://www.w3.org/1999/xlink" content-type="kingdom">Animalia</named-content></kwd><kwd><named-content xmlns:xlink="http://www.w3.org/1999/xlink" content-type="order">Hymenoptera</named-content></kwd><kwd><named-content xmlns:xlink="http://www.w3.org/1999/xlink" content-type="family">Braconidae</named-content></kwd></kwd-group><mixed-citation publication-type="journal"><person-group><name><surname>Li</surname><given-names>Jun</given-names></name><name><surname>van Achterberg</surname><given-names>Cornelis</given-names></name><name><surname>Zheng</surname><given-names>Min-Lin</given-names></name><name><surname>Chen</surname><given-names>Jia-Hua</given-names></name></person-group><article-title>Revision of <italic><tp:taxon-name><tp:taxon-name-part taxon-name-part-type="genus" reg="Streblocera">Streblocera</tp:taxon-name-part></tp:taxon-name></italic> Westwood (<tp:taxon-name><tp:taxon-name-part taxon-name-part-type="order">Hymenoptera</tp:taxon-name-part></tp:taxon-name>, <tp:taxon-name><tp:taxon-name-part taxon-name-part-type="family">Braconidae</tp:taxon-name-part></tp:taxon-name>, <tp:taxon-name><tp:taxon-name-part taxon-name-part-type="subfamily">Euphorinae</tp:taxon-name-part></tp:taxon-name>) from China, with the description of seven new species</article-title><source>Zookeys</source><day>16</day><month>6</month><year>2021</year><volume>1044</volume><fpage>729</fpage><lpage>782</lpage><pub-id pub-id-type="doi">10.3897/zookeys.1044.59979</pub-id></mixed-citation></tp:treatment-meta><tp:nomenclature><tp:taxon-name><object-id xmlns:xlink="http://www.w3.org/1999/xlink" content-type="arpha" xlink:type="simple">25B64807-4AD4-5656-B523-D71DC8B322D4</object-id>
            <tp:taxon-name-part taxon-name-part-type="genus" reg="Streblocera">Streblocera</tp:taxon-name-part> (<tp:taxon-name-part taxon-name-part-type="subgenus" reg="Eutanycerus">Eutanycerus</tp:taxon-name-part>) <tp:taxon-name-part taxon-name-part-type="species" reg="uncifera">uncifera</tp:taxon-name-part><object-id xmlns:xlink="http://www.w3.org/1999/xlink" content-type="zoobank" xlink:type="simple">http://zoobank.org/DDE2F698-0531-4710-B0C1-5162442C805E</object-id></tp:taxon-name><tp:taxon-authority>Li, Chen &amp; van Achterberg</tp:taxon-authority><tp:taxon-status xmlns:xlink="http://www.w3.org/1999/xlink" xlink:type="simple">sp. nov.</tp:taxon-status><xref ref-type="fig" rid="F14">Figures 14A–G</xref><xref ref-type="fig" rid="F15">, 15H–L</xref></tp:nomenclature><tp:treatment-sec sec-type="type material" id="SECID0EI3CI"><title>Type material.</title><p>Holotype, ♀, SW China, Yunnan Province, Xishuangbanna, 14.ix.1988, Li-qin Zhang.</p></tp:treatment-sec><tp:treatment-sec sec-type="description" id="SECID0EN3CI"><title>Description.</title><p>Holotype, ♀, length of antenna 3.1mm, of fore wing 3.5 mm, and of body 4.4 mm (Fig. <xref ref-type="fig" rid="F14">14A</xref>).</p><p><italic>Head.</italic> Antenna with 23 antennomeres and 0.9× as long as fore wing, 0.8× as long as body (Fig. <xref ref-type="fig" rid="F14">14A</xref>); scapus long and slender, weakly expanded, 7.5× longer than its maximum width, evenly curved, with a small tooth-shaped horn, finely setose (Fig. <xref ref-type="fig" rid="F14">14C</xref>); first to seventh flagellomere modified: first to seventh flagellomeres serrate ventrally, serrated carina enlarged, respectively, and carina of seventh flagellomere with hook (Fig. <xref ref-type="fig" rid="F14">14D</xref>); first flagellomere 1.8× longer than second flagellomere, first, second and penultimate flagellomere 1.5, 0.8 and 1.4× as long as wide, respectively (Figs <xref ref-type="fig" rid="F14">14D</xref>, <xref ref-type="fig" rid="F14">14E</xref>); eye 1.2× longer than temple in dorsal view; temples slightly roundly narrowed behind eyes (Fig. <xref ref-type="fig" rid="F14">14F</xref>) ; ocelli small, OOL:OD:POL = 83:21:41 (Fig. <xref ref-type="fig" rid="F14">14F</xref>); frons and vertex largely punctate (Fig. <xref ref-type="fig" rid="F14">14F</xref>); occipital carina occipital carina nearly complete, interrupted medio-dorsally (Fig. <xref ref-type="fig" rid="F14">14F</xref>); face 1.6× wider than high, smooth (Fig. <xref ref-type="fig" rid="F14">14G</xref>); clypeus punctate, narrow than face, strongly convex, 2.5× wider than high (Fig. <xref ref-type="fig" rid="F14">14G</xref>); dorsal margin of clypeus slightly above level of ventral margin of eye anterior (Fig. <xref ref-type="fig" rid="F14">14G</xref>); tentorial pits large (Fig. <xref ref-type="fig" rid="F14">14G</xref>); malar suture shallow and narrow, length of malar space 1.4× basal width of mandible (Fig. <xref ref-type="fig" rid="F14">14G</xref>); mandibles long and slender, nearly completely overlapping when closed (Fig. <xref ref-type="fig" rid="F14">14G</xref>).</p><fig id="F14" position="float" orientation="portrait"><object-id xmlns:xlink="http://www.w3.org/1999/xlink" content-type="doi" xlink:type="simple">10.3897/zookeys.1044.59979.figure14</object-id><object-id xmlns:xlink="http://www.w3.org/1999/xlink" content-type="arpha" xlink:type="simple">C5D51C14-E922-5834-97EA-0AA51B4C783B</object-id><label>Figure 14.</label><caption><p><tp:taxon-name><tp:taxon-name-part taxon-name-part-type="genus" reg="Streblocera">Streblocera</tp:taxon-name-part> (<tp:taxon-name-part taxon-name-part-type="subgenus" reg="Eutanycerus">Eutanycerus</tp:taxon-name-part>) <tp:taxon-name-part taxon-name-part-type="species" reg="uncifera">uncifera</tp:taxon-name-part></tp:taxon-name> Li, Chen and van Achterberg, sp. nov., ♀ <bold>A</bold> abitus, lateral aspect <bold>B</bold> ovipositor and its sheaths, lateral aspect <bold>C</bold> scapus <bold>D</bold> first to seventh flagellomeres, lateral aspect <bold>E</bold> eighth to twenty-first flagellomeres, lateral aspect <bold>F</bold> head, dorsal aspect <bold>G</bold> head, anterior aspect.</p></caption><graphic xmlns:xlink="http://www.w3.org/1999/xlink" xlink:href="zookeys-1044-729-g014.jpg" position="float" orientation="portrait" xlink:type="simple" id="oo_505748.jpg"><uri content-type="original_file" xlink:type="simple">https://binary.pensoft.net/fig/505748</uri></graphic></fig><p><italic>Mesosoma.</italic> Length of mesosoma 2.1× its height (Fig. <xref ref-type="fig" rid="F15">15I</xref>); side of pronotum crenulated anteriorly and medially, largely smooth and shiny (Fig. <xref ref-type="fig" rid="F15">15I</xref>); propleuron smooth and shiny (Fig. <xref ref-type="fig" rid="F15">15I</xref>); mesopleuron smooth (Fig. <xref ref-type="fig" rid="F15">15I</xref>); prepectal medio-ventral carina present (Fig. <xref ref-type="fig" rid="F15">15I</xref>); episternal scrobe short and wide (Fig. <xref ref-type="fig" rid="F15">15I</xref>); precoxal sulcus long, wide and crenulate (Fig. <xref ref-type="fig" rid="F15">15I</xref>); mesonotum moderately sparsely setose, flat, smooth and, rugose anteriorly (Fig. <xref ref-type="fig" rid="F15">15H</xref>); notauli narrow, posteriorly rugose; mesoscutum sparsely setose, flattened (Fig. <xref ref-type="fig" rid="F15">15H</xref>); scutellar sulcus wide and smooth with one distinct crenula (Fig. <xref ref-type="fig" rid="F15">15H</xref>); scutellum flat, smooth (Fig. <xref ref-type="fig" rid="F15">15H</xref>); metapleuron reticulate (Fig. <xref ref-type="fig" rid="F15">15I</xref>); propodeum with rather short basal carina and pentagon-shaped median area dorsally, laterally rugulose (Fig. <xref ref-type="fig" rid="F15">15J</xref>).</p><fig id="F15" position="float" orientation="portrait"><object-id xmlns:xlink="http://www.w3.org/1999/xlink" content-type="doi" xlink:type="simple">10.3897/zookeys.1044.59979.figure15</object-id><object-id xmlns:xlink="http://www.w3.org/1999/xlink" content-type="arpha" xlink:type="simple">A55CCE74-AA12-52EA-A15D-F9A28A521465</object-id><label>Figure 15.</label><caption><p><tp:taxon-name><tp:taxon-name-part taxon-name-part-type="genus" reg="Streblocera">Streblocera</tp:taxon-name-part> (<tp:taxon-name-part taxon-name-part-type="subgenus" reg="Eutanycerus">Eutanycerus</tp:taxon-name-part>) <tp:taxon-name-part taxon-name-part-type="species" reg="uncifera">uncifera</tp:taxon-name-part></tp:taxon-name> Li, Chen and van Achterberg, sp. nov., ♀ <bold>H</bold> mesosoma, dorsal aspect <bold>I</bold> mesosoma, lateral aspect <bold>J</bold> propodeum, dorsal aspect <bold>K</bold> first metasomal tergites, dorsal aspect <bold>L</bold> fore wing.</p></caption><graphic xmlns:xlink="http://www.w3.org/1999/xlink" xlink:href="zookeys-1044-729-g015.jpg" position="float" orientation="portrait" xlink:type="simple" id="oo_505749.jpg"><uri content-type="original_file" xlink:type="simple">https://binary.pensoft.net/fig/505749</uri></graphic></fig><p><italic>Wings.</italic> Fore wing (Fig. <xref ref-type="fig" rid="F15">15L</xref>): vein 1-SR+M absent; vein 1-R1 0.8× as long as pterostigma; vein SR1+3-SR curved; r:2-SR = 11:53; vein r issued from middle of pterostigma; vein m-cu cross vein 2-SR; vein cu-a nearly as long as vein 1-CU1 and postfurcal.</p><p><italic>Legs.</italic> Fore leg: tibia 5.4× longer than coxa, 1.2× longer than femur; middle leg: tibia 3.7× longer than coxa, 1.1× longer than femur; hind leg: tibia 4.4× longer than coxa, 1.4× longer than femur; hind coxa smooth, 1.2× longer than wide; femur, tibia and basitarsus 8.0, 13.6 and 8.9× longer than wide, respectively; hind basitarsus 0.4× as long as hind tibia, and 0.8× as long as combined second to fifth tarsal segments; hind fourth tarsal segment 0.9× as long as fifth tarsal segment.</p><p><italic>Metasoma.</italic> First tergite robust, 1.7× longer than its apical width, apical width 3.4× longer than its minimum width, with dorsope basally but no laterope (Fig. <xref ref-type="fig" rid="F15">15K</xref>); first tergite smooth basally, rugose laterally (Fig. <xref ref-type="fig" rid="F15">15K</xref>); following tergites smooth and shiny; ovipositor sheath robust and base half crenulate, 0.1× as long as fore wing; ovipositor robust curved upwards (Fig. <xref ref-type="fig" rid="F15">15B</xref>).</p><p><italic>Colour.</italic> Yellowish brown to brown; palpi pale yellow; legs yellowish brown; face, antenna, scutellum, metanotum brown; wing membrane hyaline, pterostigma and veins brown; ovipositor sheath and ovipositor dark brown.</p></tp:treatment-sec><tp:treatment-sec sec-type="remarks" id="SECID0E4DDI"><title>Remarks.</title><p>This new species is similar to <tp:taxon-name><tp:taxon-name-part taxon-name-part-type="genus" reg="Streblocera">S.</tp:taxon-name-part> (<tp:taxon-name-part taxon-name-part-type="subgenus" reg="Eutanycerus">E.</tp:taxon-name-part>) <tp:taxon-name-part taxon-name-part-type="species" reg="hsiufui">hsiufui</tp:taxon-name-part></tp:taxon-name> You, 1999, but differs from it as follows: (i) first to seventh flagellomeres serrate ventrally, only the carina of seventh flagellomere with hook (first to seventh flagellomeres serrate ventrally and all with hook in <italic><tp:taxon-name><tp:taxon-name-part taxon-name-part-type="genus" reg="Streblocera">S.</tp:taxon-name-part> <tp:taxon-name-part taxon-name-part-type="species" reg="hsiufui">hsiufui</tp:taxon-name-part></tp:taxon-name></italic>); (ii) first metasomal segment more robust, 1.7× longer than its apical width (first metasomal segment 2.3× longer than its apical width); (iii) ovipositor sheath more robust and ovipositor curved upwards (ovipositor sheath slender and ovipositor wave-like bent); (iv) body yellowish brown to brown (body dark brown).</p></tp:treatment-sec><tp:treatment-sec sec-type="biology" id="SECID0E3EDI"><title>Biology.</title><p>Unknown.</p></tp:treatment-sec><tp:treatment-sec sec-type="distribution" id="SECID0EBFDI"><title>Distribution.</title><p>Oriental: China (Yunnan).</p></tp:treatment-sec><tp:treatment-sec sec-type="etymology" id="SECID0EGFDI"><title>Etymology.</title><p>Named after hook bearing seventh flagellomere: “uncus” is “hook” in Latin and “fero” is Latin for “carry”.</p></tp:treatment-sec></tp:taxon-treatment>
