# Supplementary material for: Revision of Streblocera Westwood (Hymenoptera, Braconidae, Euphorinae) from China, with the description of seven new species
Source: Zookeys. 2021 Jun 16;1044:729–82. doi: 10.3897/zookeys.1044.59979 (PMC8222200; doi:10.3897/zookeys.1044.59979)
Supplement: XML Treatment for Streblocera (Streblocera) interrupta [file zookeys.1044.59979-treatment15.xml]

<!DOCTYPE tp:taxon-treatment
  PUBLIC "-//TaxonX//DTD Taxonomic Treatment Publishing DTD v0 20100105//EN" "tax-treatment-NSO.dtd">
<tp:taxon-treatment xmlns:tp="http://www.plazi.org/taxpub"><tp:treatment-meta><kwd-group><label>Taxon classification</label><kwd><named-content xmlns:xlink="http://www.w3.org/1999/xlink" content-type="kingdom">Animalia</named-content></kwd><kwd><named-content xmlns:xlink="http://www.w3.org/1999/xlink" content-type="order">Hymenoptera</named-content></kwd><kwd><named-content xmlns:xlink="http://www.w3.org/1999/xlink" content-type="family">Braconidae</named-content></kwd></kwd-group><mixed-citation publication-type="journal"><person-group><name><surname>Li</surname><given-names>Jun</given-names></name><name><surname>van Achterberg</surname><given-names>Cornelis</given-names></name><name><surname>Zheng</surname><given-names>Min-Lin</given-names></name><name><surname>Chen</surname><given-names>Jia-Hua</given-names></name></person-group><article-title>Revision of <italic><tp:taxon-name><tp:taxon-name-part taxon-name-part-type="genus" reg="Streblocera">Streblocera</tp:taxon-name-part></tp:taxon-name></italic> Westwood (<tp:taxon-name><tp:taxon-name-part taxon-name-part-type="order">Hymenoptera</tp:taxon-name-part></tp:taxon-name>, <tp:taxon-name><tp:taxon-name-part taxon-name-part-type="family">Braconidae</tp:taxon-name-part></tp:taxon-name>, <tp:taxon-name><tp:taxon-name-part taxon-name-part-type="subfamily">Euphorinae</tp:taxon-name-part></tp:taxon-name>) from China, with the description of seven new species</article-title><source>Zookeys</source><day>16</day><month>6</month><year>2021</year><volume>1044</volume><fpage>729</fpage><lpage>782</lpage><pub-id pub-id-type="doi">10.3897/zookeys.1044.59979</pub-id></mixed-citation></tp:treatment-meta><tp:nomenclature><tp:taxon-name><object-id xmlns:xlink="http://www.w3.org/1999/xlink" content-type="arpha" xlink:type="simple">F102C7BE-F2BB-58B3-A90E-FA28D6337AEE</object-id>
            <tp:taxon-name-part taxon-name-part-type="genus" reg="Streblocera">Streblocera</tp:taxon-name-part> (<tp:taxon-name-part taxon-name-part-type="subgenus" reg="Streblocera">Streblocera</tp:taxon-name-part>) <tp:taxon-name-part taxon-name-part-type="species" reg="interrupta">interrupta</tp:taxon-name-part><object-id xmlns:xlink="http://www.w3.org/1999/xlink" content-type="zoobank" xlink:type="simple">http://zoobank.org/044A2CC2-402A-4396-A92F-20893FD62B2E</object-id></tp:taxon-name><tp:taxon-authority>Li, Chen &amp; van Achterberg</tp:taxon-authority><tp:taxon-status xmlns:xlink="http://www.w3.org/1999/xlink" xlink:type="simple">sp. nov.</tp:taxon-status><xref ref-type="fig" rid="F17">Figures 17A–D</xref><xref ref-type="fig" rid="F18">, 18E–I</xref></tp:nomenclature><tp:treatment-sec sec-type="type material" id="SECID0EJKDI"><title>Type material.</title><p>Holotype, ♀, C China, Hubei Province, Shennongjia, Honghua, 21.viii.2000, Qing-E Ji, average altitude 1800m. Paratype: 1♀, same label data as holotype.</p></tp:treatment-sec><tp:treatment-sec sec-type="description" id="SECID0EOKDI"><title>Description.</title><p>Holotype, ♀, length of antenna 2.2 mm, of fore wing longer than 3.1 mm, and of body 3.3 mm.</p><p><italic>Head.</italic> Antenna with 15 antennomeres and 0.7× as long as body (Fig. <xref ref-type="fig" rid="F17">17A</xref>); scapus rather stout and straight, weakly expanded, 4.4× longer than its maximum width, with distinct carina ventrally which is curved from middle, sparsely setose (Fig. <xref ref-type="fig" rid="F17">17B</xref>); antenna geniculated at first flagellomere and first flagellomere modified: first flagellomere slender and subcylindrical with long hook apically, second flagellomere inserted on first flagellomere near its middle (Fig. <xref ref-type="fig" rid="F17">17B</xref>); first flagellomere 3.0× longer than second flagellomere, first, second and penultimate flagellomere 7.4, 2.1 and 1.9× longer than wide, respectively (Fig. <xref ref-type="fig" rid="F17">17B</xref>); eye 1.8× longer than temple in dorsal view, inner side of eye curved (Fig. <xref ref-type="fig" rid="F17">17C</xref>); temples roundly narrowed behind eyes; ocelli small, OOL:OD:POL = 22:4:9 (Fig. <xref ref-type="fig" rid="F17">17C</xref>); frons and vertex smooth to punctate (Fig. <xref ref-type="fig" rid="F17">17C</xref>); occipital carina nearly complete, very narrowly interrupted and straight dorsally (Fig. <xref ref-type="fig" rid="F17">17C</xref>); face 1.7× wider than high, smooth and densely setose (Fig. <xref ref-type="fig" rid="F17">17D</xref>); clypeus smooth, narrow than face, slightly convex, 3.5× wider than high (Fig. <xref ref-type="fig" rid="F17">17D</xref>); dorsal margin of clypeus far below level of ventral margin of eye in anterior view (Fig. <xref ref-type="fig" rid="F17">17D</xref>); tentorial pits large (Fig. <xref ref-type="fig" rid="F17">17D</xref>); malar suture wide, length of malar space 1.8× basal width of mandible (Fig. <xref ref-type="fig" rid="F17">17D</xref>).</p><fig id="F17" position="float" orientation="portrait"><object-id xmlns:xlink="http://www.w3.org/1999/xlink" content-type="doi" xlink:type="simple">10.3897/zookeys.1044.59979.figure17</object-id><object-id xmlns:xlink="http://www.w3.org/1999/xlink" content-type="arpha" xlink:type="simple">3C22D802-7D30-51A0-9DE6-C8D5F51FA43F</object-id><label>Figure 17.</label><caption><p><tp:taxon-name><tp:taxon-name-part taxon-name-part-type="genus" reg="Streblocera">Streblocera</tp:taxon-name-part> (<tp:taxon-name-part taxon-name-part-type="subgenus" reg="Streblocera">Streblocera</tp:taxon-name-part>) <tp:taxon-name-part taxon-name-part-type="species" reg="interrupta">interrupta</tp:taxon-name-part></tp:taxon-name> Li, Chen and van Achterberg, sp. nov., ♀ <bold>A</bold> habitus, lateral aspect <bold>B</bold> antenna <bold>C</bold> head, dorsal aspect <bold>D</bold> head, anterior aspect.</p></caption><graphic xmlns:xlink="http://www.w3.org/1999/xlink" xlink:href="zookeys-1044-729-g017.jpg" position="float" orientation="portrait" xlink:type="simple" id="oo_505751.jpg"><uri content-type="original_file" xlink:type="simple">https://binary.pensoft.net/fig/505751</uri></graphic></fig><p><italic>Mesosoma.</italic> Length of mesosoma 1.4× its height (Fig. <xref ref-type="fig" rid="F18">18F</xref>); side of pronotum crenulated anteriorly, largely smooth and shiny (Fig. <xref ref-type="fig" rid="F18">18F</xref>); propleuron smooth (Fig. <xref ref-type="fig" rid="F18">18F</xref>); mesopleuron smooth and shiny (Fig. <xref ref-type="fig" rid="F18">18F</xref>); prepectal medio-ventral carina present (Fig. <xref ref-type="fig" rid="F18">18F</xref>); episternal scrobe short (Fig. <xref ref-type="fig" rid="F18">18F</xref>); precoxal sulcus long, narrow and crenulate (Fig. <xref ref-type="fig" rid="F18">18F</xref>); mesonotum sparsely setose, convex, smooth and slightly shiny (Fig. <xref ref-type="fig" rid="F18">18E</xref>); notauli narrow and crenulated to rugose; mesoscutum sparsely setose, flat (Fig. <xref ref-type="fig" rid="F18">18E</xref>); scutellar sulcus smooth with one distinct crenula (Fig. <xref ref-type="fig" rid="F18">18E</xref>); scutellum convex, smooth (Fig. <xref ref-type="fig" rid="F18">18E</xref>); metapleuron largely reticulate (Fig. <xref ref-type="fig" rid="F18">18F</xref>); propodeum reticulate laterally rugose (Fig. <xref ref-type="fig" rid="F18">18G</xref>).</p><fig id="F18" position="float" orientation="portrait"><object-id xmlns:xlink="http://www.w3.org/1999/xlink" content-type="doi" xlink:type="simple">10.3897/zookeys.1044.59979.figure18</object-id><object-id xmlns:xlink="http://www.w3.org/1999/xlink" content-type="arpha" xlink:type="simple">5B7B7E2D-C48C-5138-8691-0E6517C66FF8</object-id><label>Figure 18.</label><caption><p><tp:taxon-name><tp:taxon-name-part taxon-name-part-type="genus" reg="Streblocera">Streblocera</tp:taxon-name-part> (<tp:taxon-name-part taxon-name-part-type="subgenus" reg="Streblocera">Streblocera</tp:taxon-name-part>) <tp:taxon-name-part taxon-name-part-type="species" reg="interrupta">interrupta</tp:taxon-name-part></tp:taxon-name> Li, Chen and van Achterberg, sp. nov., ♀ <bold>E</bold> mesosoma, dorsal aspect <bold>F</bold> mesosoma, lateral aspect <bold>G</bold> propodeum, dorsal aspect <bold>H</bold> first metasomal tergites, dorsal aspect <bold>I</bold> fore wing.</p></caption><graphic xmlns:xlink="http://www.w3.org/1999/xlink" xlink:href="zookeys-1044-729-g018.jpg" position="float" orientation="portrait" xlink:type="simple" id="oo_505752.jpg"><uri content-type="original_file" xlink:type="simple">https://binary.pensoft.net/fig/505752</uri></graphic></fig><p><italic>Wings.</italic> Fore wing (Fig. <xref ref-type="fig" rid="F18">18I</xref>): vein 1-SR+M absent; vein 1-R1 0.8× as long as pterostigma; vein SR1+3-SR curved; r:2-SR = 5:27; vein r issued from middle of pterostigma; vein m-cu cross vein 2-SR; vein cu-a longer than vein 1-CU1, postfurcal.</p><p><italic>Legs.</italic> Fore leg: tibia 2.7× longer than coxa, 0.9× as long as femur, and femur flat, 3.0× longer than wide; middle leg: tibia 6.2× longer than coxa, 1.3× longer than femur; hind leg: tibia 4.0× longer than coxa, 1.4× longer than femur; hind coxa smooth, 1.2× longer than wide; hind femur, tibia and basitarsus 6.4, 13.3 and 8.8× longer than wide, respectively; hind basitarsus 0.3× as long as tibia, and 0.5× as long as combined second to fifth tarsal segments; hind fourth tarsal segment 0.8× as long as fifth tarsal segment.</p><p><italic>Metasoma.</italic> First tergite 1.9× longer than its apical width, apical width 2.6× its minimum width, with dorsope at basal 0.3 (Fig. <xref ref-type="fig" rid="F18">18H</xref>); first tergite basally rugulose, laterally striate to rugulose (Fig. <xref ref-type="fig" rid="F18">18H</xref>); following tergites smooth and shiny; ovipositor sheath and ovipositor typical, ovipositor curved to pointing upward apically (Fig. <xref ref-type="fig" rid="F17">17A</xref>).</p><p><italic>Colour.</italic> Yellowish brown to dark brown; palpi, basal antenna and legs yellowish brown; antenna and head largely brown; wing membrane hyaline, pterostigma and veins brown.</p></tp:treatment-sec><tp:treatment-sec sec-type="remarks" id="SECID0ELRDI"><title>Remarks.</title><p>This new species is similar to <tp:taxon-name><tp:taxon-name-part taxon-name-part-type="genus" reg="Streblocera">S.</tp:taxon-name-part> (<tp:taxon-name-part taxon-name-part-type="subgenus" reg="Streblocera">S.</tp:taxon-name-part>) <tp:taxon-name-part taxon-name-part-type="species" reg="latiscapus">latiscapus</tp:taxon-name-part></tp:taxon-name> Belokobylskij, 2000, but differs from it as follows: (i) antenna with 15 antennomeres, first flagellomere 5.8× longer than second flagellomere (antenna with 17–18 antennomeres, first flagellomere 2.8–3.0× longer than second flagellomere in <italic><tp:taxon-name><tp:taxon-name-part taxon-name-part-type="genus" reg="Streblocera">S.</tp:taxon-name-part> <tp:taxon-name-part taxon-name-part-type="species" reg="latiscapus">latiscapus</tp:taxon-name-part></tp:taxon-name></italic>); (ii) eye 1.8× longer than temple in dorsal view, inner side of eye curved (eye 1.6× longer than temple in dorsal view and inner side of eye straight).</p></tp:treatment-sec><tp:treatment-sec sec-type="biology" id="SECID0EKSDI"><title>Biology.</title><p>Unknown.</p></tp:treatment-sec><tp:treatment-sec sec-type="distribution" id="SECID0EPSDI"><title>Distribution.</title><p>Palaearctic: China (Hubei).</p></tp:treatment-sec><tp:treatment-sec sec-type="etymology" id="SECID0EUSDI"><title>Etymology.</title><p>Named after the narrowly interrupted occipital carina; “interruptus” is Latin for “broken apart”.</p></tp:treatment-sec></tp:taxon-treatment>
