# Supplementary material for: Revision of Streblocera Westwood (Hymenoptera, Braconidae, Euphorinae) from China, with the description of seven new species
Source: Zookeys. 2021 Jun 16;1044:729–82. doi: 10.3897/zookeys.1044.59979 (PMC8222200; doi:10.3897/zookeys.1044.59979)
Supplement: XML Treatment for Streblocera (Streblocera) stigenbergae [file zookeys.1044.59979-treatment18.xml]

<!DOCTYPE tp:taxon-treatment
  PUBLIC "-//TaxonX//DTD Taxonomic Treatment Publishing DTD v0 20100105//EN" "tax-treatment-NSO.dtd">
<tp:taxon-treatment xmlns:tp="http://www.plazi.org/taxpub"><tp:treatment-meta><kwd-group><label>Taxon classification</label><kwd><named-content xmlns:xlink="http://www.w3.org/1999/xlink" content-type="kingdom">Animalia</named-content></kwd><kwd><named-content xmlns:xlink="http://www.w3.org/1999/xlink" content-type="order">Hymenoptera</named-content></kwd><kwd><named-content xmlns:xlink="http://www.w3.org/1999/xlink" content-type="family">Braconidae</named-content></kwd></kwd-group><mixed-citation publication-type="journal"><person-group><name><surname>Li</surname><given-names>Jun</given-names></name><name><surname>van Achterberg</surname><given-names>Cornelis</given-names></name><name><surname>Zheng</surname><given-names>Min-Lin</given-names></name><name><surname>Chen</surname><given-names>Jia-Hua</given-names></name></person-group><article-title>Revision of <italic><tp:taxon-name><tp:taxon-name-part taxon-name-part-type="genus" reg="Streblocera">Streblocera</tp:taxon-name-part></tp:taxon-name></italic> Westwood (<tp:taxon-name><tp:taxon-name-part taxon-name-part-type="order">Hymenoptera</tp:taxon-name-part></tp:taxon-name>, <tp:taxon-name><tp:taxon-name-part taxon-name-part-type="family">Braconidae</tp:taxon-name-part></tp:taxon-name>, <tp:taxon-name><tp:taxon-name-part taxon-name-part-type="subfamily">Euphorinae</tp:taxon-name-part></tp:taxon-name>) from China, with the description of seven new species</article-title><source>Zookeys</source><day>16</day><month>6</month><year>2021</year><volume>1044</volume><fpage>729</fpage><lpage>782</lpage><pub-id pub-id-type="doi">10.3897/zookeys.1044.59979</pub-id></mixed-citation></tp:treatment-meta><tp:nomenclature><tp:taxon-name><object-id xmlns:xlink="http://www.w3.org/1999/xlink" content-type="arpha" xlink:type="simple">0539C586-4DA2-5690-BCFB-EA61956528F7</object-id>
            <tp:taxon-name-part taxon-name-part-type="genus" reg="Streblocera">Streblocera</tp:taxon-name-part> (<tp:taxon-name-part taxon-name-part-type="subgenus" reg="Streblocera">Streblocera</tp:taxon-name-part>) <tp:taxon-name-part taxon-name-part-type="species" reg="stigenbergae">stigenbergae</tp:taxon-name-part><object-id xmlns:xlink="http://www.w3.org/1999/xlink" content-type="zoobank" xlink:type="simple">http://zoobank.org/9DE58198-A9BD-4097-850A-817E3831A437</object-id></tp:taxon-name><tp:taxon-authority>Li, Chen &amp; van Achterberg</tp:taxon-authority><tp:taxon-status xmlns:xlink="http://www.w3.org/1999/xlink" xlink:type="simple">sp. nov.</tp:taxon-status><xref ref-type="fig" rid="F21">Figures 21A–D</xref><xref ref-type="fig" rid="F22">, 22E–J</xref></tp:nomenclature><tp:treatment-sec sec-type="type material" id="SECID0EB2DI"><title>Type material.</title><p>Holotype, ♀, SW China, Yunan Province, Wenshan City, Malipo County, Zhongzaichapai, 22.vi. 2017, Yan-Qiong Peng, 1972m.</p></tp:treatment-sec><tp:treatment-sec sec-type="description" id="SECID0EG2DI"><title>Description.</title><p>Holotype, ♀, length of antenna 1.8mm, of fore wing 2.0 mm, and of body 2.2 mm.</p><p><italic>Head.</italic> Antenna with 15 antennomeres and 0.9× as long as fore wing, 0.8× as long as body (Fig. <xref ref-type="fig" rid="F21">21A</xref>); scapus long and slender, weakly expanded, 5.2× longer than its maximum width, evenly curved, without horn, finely setose (Fig. <xref ref-type="fig" rid="F21">21C</xref>); first and second flagellomeres densely setose and modified: first flagellomere slender and long, second flagellomere stout and weakly expanded (Fig. <xref ref-type="fig" rid="F21">21D</xref>); first flagellomere 2.6× longer than second flagellomere, first, second and penultimate flagellomere 5.1, 1.9 and 1.9× longer than wide, respectively (Fig. <xref ref-type="fig" rid="F21">21C</xref>); eye 1.8× longer than temple in dorsal view; temples roundly narrowed behind eyes (Fig. <xref ref-type="fig" rid="F22">22E</xref>); ocelli medium-sized, OOL:OD:POL = 41:14:23 (Fig. <xref ref-type="fig" rid="F22">22E</xref>); frons and vertex largely smooth (Fig. <xref ref-type="fig" rid="F22">22E</xref>); occipital carina nearly complete, narrowly interrupted medio-dorsally (Fig. <xref ref-type="fig" rid="F22">22E</xref>); face nearly 1.5× wider than high, smooth and shiny (Fig. <xref ref-type="fig" rid="F22">22F</xref>); clypeus smooth and shiny, wider than face, strongly convex, 3.0× wider than high (Fig. <xref ref-type="fig" rid="F22">22F</xref>); dorsal margin of clypeus above level of ventral margin of eye anterior (Fig. <xref ref-type="fig" rid="F22">22F</xref>); tentorial pits large (Fig. <xref ref-type="fig" rid="F22">22F</xref>); malar suture short, length of malar space 0.5× basal width of mandible (Fig. <xref ref-type="fig" rid="F22">22F</xref>); mandibles long, nearly completely overlapping when closed (Fig. <xref ref-type="fig" rid="F22">22F</xref>).</p><fig id="F21" position="float" orientation="portrait"><object-id xmlns:xlink="http://www.w3.org/1999/xlink" content-type="doi" xlink:type="simple">10.3897/zookeys.1044.59979.figure21</object-id><object-id xmlns:xlink="http://www.w3.org/1999/xlink" content-type="arpha" xlink:type="simple">B10A3B78-F63E-529E-A39C-C65C77C4A79D</object-id><label>Figure 21.</label><caption><p><tp:taxon-name><tp:taxon-name-part taxon-name-part-type="genus" reg="Streblocera">Streblocera</tp:taxon-name-part> (<tp:taxon-name-part taxon-name-part-type="subgenus" reg="Streblocera">Streblocera</tp:taxon-name-part>) <tp:taxon-name-part taxon-name-part-type="species" reg="stigenbergae">stigenbergae</tp:taxon-name-part></tp:taxon-name> Li, Chen and van Achterberg, sp. nov., ♀ <bold>A</bold> habitus, lateral aspect <bold>B</bold> ovipositor and its sheaths, lateral aspect <bold>C</bold> antenna <bold>D</bold> first to second flagellomeres, lateral aspect.</p></caption><graphic xmlns:xlink="http://www.w3.org/1999/xlink" xlink:href="zookeys-1044-729-g021.jpg" position="float" orientation="portrait" xlink:type="simple" id="oo_505755.jpg"><uri content-type="original_file" xlink:type="simple">https://binary.pensoft.net/fig/505755</uri></graphic></fig><p><italic>Mesosoma.</italic> Length of mesosoma 2.3× its height (Fig. <xref ref-type="fig" rid="F22">22H</xref>); side of pronotum crenulated anteriorly and medially, largely smooth (Fig. <xref ref-type="fig" rid="F22">22H</xref>); propleuron smooth (Fig. <xref ref-type="fig" rid="F22">22H</xref>); mesopleuron smooth (Fig. <xref ref-type="fig" rid="F22">22H</xref>); prepectal medio-ventral carina present (Fig. <xref ref-type="fig" rid="F22">22H</xref>); episternal scrobe short and wide (Fig. <xref ref-type="fig" rid="F22">22H</xref>); precoxal sulcus wide and crenulate (Fig. <xref ref-type="fig" rid="F22">22H</xref>); mesonotum moderately sparsely setose, flat, smooth (Fig. <xref ref-type="fig" rid="F22">22G</xref>); notauli narrow, smooth, mesoscutum sparsely setose, flattened (Fig. <xref ref-type="fig" rid="F22">22G</xref>); scutellar sulcus very wide and smooth with one distinct crenula (Fig. <xref ref-type="fig" rid="F22">22G</xref>); scutellum flat, smooth (Fig. <xref ref-type="fig" rid="F22">22G</xref>); metapleuron reticulate (Fig. <xref ref-type="fig" rid="F22">22H</xref>); propodeum with rather long basal carina and pentagon-shaped median area, largely smooth (Fig. <xref ref-type="fig" rid="F22">22I</xref>).</p><fig id="F22" position="float" orientation="portrait"><object-id xmlns:xlink="http://www.w3.org/1999/xlink" content-type="doi" xlink:type="simple">10.3897/zookeys.1044.59979.figure22</object-id><object-id xmlns:xlink="http://www.w3.org/1999/xlink" content-type="arpha" xlink:type="simple">9C18F2A2-EC6A-5134-9514-2F237C1846B0</object-id><label>Figure 22.</label><caption><p><tp:taxon-name><tp:taxon-name-part taxon-name-part-type="genus" reg="Streblocera">Streblocera</tp:taxon-name-part> (<tp:taxon-name-part taxon-name-part-type="subgenus" reg="Streblocera">Streblocera</tp:taxon-name-part>) <tp:taxon-name-part taxon-name-part-type="species" reg="stigenbergae">stigenbergae</tp:taxon-name-part></tp:taxon-name> Li, Chen and van Achterberg, sp. nov., ♀ <bold>E</bold> head, dorsal aspect <bold>F</bold> head, anterior aspect <bold>G</bold> mesosoma, dorsal aspect <bold>H</bold> mesosoma, lateral aspect <bold>I</bold> propodeum and first metasomal tergites, dorsal aspect <bold>J</bold> wings.</p></caption><graphic xmlns:xlink="http://www.w3.org/1999/xlink" xlink:href="zookeys-1044-729-g022.jpg" position="float" orientation="portrait" xlink:type="simple" id="oo_505756.jpg"><uri content-type="original_file" xlink:type="simple">https://binary.pensoft.net/fig/505756</uri></graphic></fig><p><italic>Wings.</italic> Fore wing (Fig. <xref ref-type="fig" rid="F22">22J</xref>): vein 1-SR+M absent; vein 1-R1 0.4× as long as pterostigma; vein SR1+3-SR strongly curved; r:2-SR = 11:46; vein r issued behind middle of pterostigma; vein m-cu cross vein 2-SR; vein cu-a longer than vein 1-CU1 and postfurcal; basal and subbasal cells of fore wing similarly setose as other cells.</p><p><italic>Legs.</italic> Fore leg: tibia 5.2× longer than coxa, 1.1× longer than femur; middle leg: tibia 3.9× longer than coxa, 1.1× longer than femur; hind leg: tibia 3.7× longer than coxa, 1.6× longer than femur; hind coxa smooth, 1.2× longer than wide; femur, tibia and basitarsus 5.6, 14.5 and 7.7× longer than wide, respectively; hind basitarsus 0.3× as long as hind tibia, and 0.6× as long as combined second to fifth tarsal segments; fourth hind tarsal segment 0.9× fifth tarsal segment.</p><p><italic>Metasoma.</italic> First tergite slightly narrowed behind spiracle, 2.2× longer than its maximum width, apical width 2.9× its minimum width, without dorsope and laterope (Fig. <xref ref-type="fig" rid="F22">22I</xref>); first tergite rugose basally, striate laterally and subapically (Fig. <xref ref-type="fig" rid="F22">22I</xref>); following tergites smooth and shiny; ovipositor sheath 0.1× as long as fore wing; ovipositor strongly curved upwards (Fig. <xref ref-type="fig" rid="F21">21B</xref>).</p><p><italic>Colour.</italic> Yellowish brown to dark brown; face, basal part of antenna, palpi and legs yellowish brown; scutellum, metanotum, brown; wing membrane hyaline, pterostigma and veins dark brown; second to thirteenth flagellomeres, propodeum and metasomal segments dark brown.</p></tp:treatment-sec><tp:treatment-sec sec-type="remarks" id="SECID0EKCAK"><title>Remarks.</title><p>This new species can be distinguished from related species by the combination of 15 antennomeres, scapus without horn, first and second flagellomere densely setose and modified, occipital carina narrowly interrupted medio-dorsally, very wide scutellar sulcus and ovipositor short and strongly curved upwards.</p></tp:treatment-sec><tp:treatment-sec sec-type="biology" id="SECID0EPCAK"><title>Biology.</title><p>Unknown.</p></tp:treatment-sec><tp:treatment-sec sec-type="distribution" id="SECID0EUCAK"><title>Distribution.</title><p>Oriental: China (Yunnan).</p></tp:treatment-sec><tp:treatment-sec sec-type="etymology" id="SECID0EZCAK"><title>Etymology.</title><p>Named after the Swedish entomologist Dr Julia Stigenberg (Stockholm) for her contribution to the taxonomy of <tp:taxon-name><tp:taxon-name-part taxon-name-part-type="subfamily">Euphorinae</tp:taxon-name-part></tp:taxon-name> and for her help to the first author.</p></tp:treatment-sec></tp:taxon-treatment>
