# Supplementary material for: Revision of Streblocera Westwood (Hymenoptera, Braconidae, Euphorinae) from China, with the description of seven new species
Source: Zookeys. 2021 Jun 16;1044:729–82. doi: 10.3897/zookeys.1044.59979 (PMC8222200; doi:10.3897/zookeys.1044.59979)
Supplement: XML Treatment for Streblocera (Streblocera) trullifera [file zookeys.1044.59979-treatment20.xml]

<!DOCTYPE tp:taxon-treatment
  PUBLIC "-//TaxonX//DTD Taxonomic Treatment Publishing DTD v0 20100105//EN" "tax-treatment-NSO.dtd">
<tp:taxon-treatment xmlns:tp="http://www.plazi.org/taxpub"><tp:treatment-meta><kwd-group><label>Taxon classification</label><kwd><named-content xmlns:xlink="http://www.w3.org/1999/xlink" content-type="kingdom">Animalia</named-content></kwd><kwd><named-content xmlns:xlink="http://www.w3.org/1999/xlink" content-type="order">Hymenoptera</named-content></kwd><kwd><named-content xmlns:xlink="http://www.w3.org/1999/xlink" content-type="family">Braconidae</named-content></kwd></kwd-group><mixed-citation publication-type="journal"><person-group><name><surname>Li</surname><given-names>Jun</given-names></name><name><surname>van Achterberg</surname><given-names>Cornelis</given-names></name><name><surname>Zheng</surname><given-names>Min-Lin</given-names></name><name><surname>Chen</surname><given-names>Jia-Hua</given-names></name></person-group><article-title>Revision of <italic><tp:taxon-name><tp:taxon-name-part taxon-name-part-type="genus" reg="Streblocera">Streblocera</tp:taxon-name-part></tp:taxon-name></italic> Westwood (<tp:taxon-name><tp:taxon-name-part taxon-name-part-type="order">Hymenoptera</tp:taxon-name-part></tp:taxon-name>, <tp:taxon-name><tp:taxon-name-part taxon-name-part-type="family">Braconidae</tp:taxon-name-part></tp:taxon-name>, <tp:taxon-name><tp:taxon-name-part taxon-name-part-type="subfamily">Euphorinae</tp:taxon-name-part></tp:taxon-name>) from China, with the description of seven new species</article-title><source>Zookeys</source><day>16</day><month>6</month><year>2021</year><volume>1044</volume><fpage>729</fpage><lpage>782</lpage><pub-id pub-id-type="doi">10.3897/zookeys.1044.59979</pub-id></mixed-citation></tp:treatment-meta><tp:nomenclature><tp:taxon-name><object-id xmlns:xlink="http://www.w3.org/1999/xlink" content-type="arpha" xlink:type="simple">EACE5A4A-572B-544E-B9B6-032A56F3D250</object-id>
            <tp:taxon-name-part taxon-name-part-type="genus" reg="Streblocera">Streblocera</tp:taxon-name-part> (<tp:taxon-name-part taxon-name-part-type="subgenus" reg="Streblocera">Streblocera</tp:taxon-name-part>) <tp:taxon-name-part taxon-name-part-type="species" reg="trullifera">trullifera</tp:taxon-name-part><object-id xmlns:xlink="http://www.w3.org/1999/xlink" content-type="zoobank" xlink:type="simple">http://zoobank.org/8C607D72-DA27-484E-BBC0-2C0B0157E654</object-id></tp:taxon-name><tp:taxon-authority>Li, Chen &amp; van Achterberg</tp:taxon-authority><tp:taxon-status xmlns:xlink="http://www.w3.org/1999/xlink" xlink:type="simple">sp. nov.</tp:taxon-status><xref ref-type="fig" rid="F24">Figures 24A–C</xref><xref ref-type="fig" rid="F25">, 25D, E</xref><xref ref-type="fig" rid="F26">, 26F–J</xref></tp:nomenclature><tp:treatment-sec sec-type="type material" id="SECID0EPIAK"><title>Type material.</title><p>Holotype, ♀, NE China, Liaoning Province, Fuxin city, Sanba park, 27.vii.2012, Yingying Zhao, average altitude 200m.</p></tp:treatment-sec><tp:treatment-sec sec-type="description" id="SECID0EUIAK"><title>Description.</title><p>Holotype, ♀, length of antenna 1.5 mm, of fore wing longer than 2.2 mm, and of body 2.5 mm.</p><p><italic>Head.</italic> Antenna with 17 antennomeres and 0.6× as long as body (Fig. <xref ref-type="fig" rid="F24">24A</xref>); scapus stout, weakly expanded, 3.0× longer than its maximum width, with spoon-shaped horn basally, sparsely setose (Figs <xref ref-type="fig" rid="F24">24C</xref>, <xref ref-type="fig" rid="F25">25E</xref>); antenna geniculated at first flagellomere and first flagellomere modified: first flagellomere flat and rectangular with small hook, second flagellomere inserted on first flagellomere near its middle (Fig. <xref ref-type="fig" rid="F24">24C</xref>); first flagellomere 2.0× longer than second flagellomere, first, second and penultimate flagellomere 1.6, 2.0 and 2.5× longer than wide, respectively (Fig. <xref ref-type="fig" rid="F24">24C</xref>); eye 1.6× longer than temple in dorsal view (Fig. <xref ref-type="fig" rid="F19">19 D</xref>); temples roundly narrowed behind eyes (Fig. <xref ref-type="fig" rid="F25">25D</xref>); ocelli small, OOL:OD:POL = 47:9:21 (Fig. <xref ref-type="fig" rid="F25">25D</xref>); frons and vertex smooth (Fig. <xref ref-type="fig" rid="F25">25D</xref>); occipital carina nearly complete, narrowly interrupted medio-dorsally (Fig. <xref ref-type="fig" rid="F25">25D</xref>); face 2.2× wider than high, smooth to punctate (Fig. <xref ref-type="fig" rid="F25">25E</xref>); clypeus smooth, narrow than face, slightly convex, 3.1× wider than high (Fig. <xref ref-type="fig" rid="F25">25E</xref>); dorsal margin of clypeus above level of ventral margin of eye anterior (Fig. <xref ref-type="fig" rid="F25">25E</xref>); tentorial pits large (Fig. <xref ref-type="fig" rid="F25">25E</xref>); malar suture narrow, length of malar space 1.2× basal width of mandible (Fig. <xref ref-type="fig" rid="F25">25E</xref>); mandibles stout (Fig. <xref ref-type="fig" rid="F25">25E</xref>).</p><fig id="F24" position="float" orientation="portrait"><object-id xmlns:xlink="http://www.w3.org/1999/xlink" content-type="doi" xlink:type="simple">10.3897/zookeys.1044.59979.figure24</object-id><object-id xmlns:xlink="http://www.w3.org/1999/xlink" content-type="arpha" xlink:type="simple">6D1AE807-224A-535F-BF3F-8E06FB6CC454</object-id><label>Figure 24.</label><caption><p><tp:taxon-name><tp:taxon-name-part taxon-name-part-type="genus" reg="Streblocera">Streblocera</tp:taxon-name-part> (<tp:taxon-name-part taxon-name-part-type="subgenus" reg="Streblocera">Streblocera</tp:taxon-name-part>) <tp:taxon-name-part taxon-name-part-type="species" reg="trullifera">trullifera</tp:taxon-name-part></tp:taxon-name> Li, Chen and van Achterberg, sp. nov., ♀ <bold>A</bold> habitus, lateral aspect <bold>B</bold> ovipositor and its sheath, lateral aspect <bold>C</bold> antenna.</p></caption><graphic xmlns:xlink="http://www.w3.org/1999/xlink" xlink:href="zookeys-1044-729-g024.jpg" position="float" orientation="portrait" xlink:type="simple" id="oo_505758.jpg"><uri content-type="original_file" xlink:type="simple">https://binary.pensoft.net/fig/505758</uri></graphic></fig><fig id="F25" position="float" orientation="portrait"><object-id xmlns:xlink="http://www.w3.org/1999/xlink" content-type="doi" xlink:type="simple">10.3897/zookeys.1044.59979.figure25</object-id><object-id xmlns:xlink="http://www.w3.org/1999/xlink" content-type="arpha" xlink:type="simple">26C19AF0-B53E-5C14-8CBD-61EAAF91DA2A</object-id><label>Figure 25.</label><caption><p><tp:taxon-name><tp:taxon-name-part taxon-name-part-type="genus" reg="Streblocera">Streblocera</tp:taxon-name-part> (<tp:taxon-name-part taxon-name-part-type="subgenus" reg="Streblocera">Streblocera</tp:taxon-name-part>) <tp:taxon-name-part taxon-name-part-type="species" reg="trullifera">trullifera</tp:taxon-name-part></tp:taxon-name> Li, Chen and van Achterberg, sp. nov., ♀ <bold>D</bold> head, dorsal aspect <bold>E</bold> head, anterior aspect.</p></caption><graphic xmlns:xlink="http://www.w3.org/1999/xlink" xlink:href="zookeys-1044-729-g025.jpg" position="float" orientation="portrait" xlink:type="simple" id="oo_505759.jpg"><uri content-type="original_file" xlink:type="simple">https://binary.pensoft.net/fig/505759</uri></graphic></fig><p><italic>Mesosoma.</italic> Length of mesosoma 2.1× its height (Fig. <xref ref-type="fig" rid="F26">26G</xref>); side of pronotum crenulated anteriorly, largely striate (Fig. <xref ref-type="fig" rid="F26">26G</xref>); propleuron smooth (Fig. <xref ref-type="fig" rid="F26">26G</xref>); mesopleuron smooth (Fig. <xref ref-type="fig" rid="F26">26G</xref>); prepectal carina complete present (Fig. <xref ref-type="fig" rid="F26">26G</xref>); episternal scrobe short (Fig. <xref ref-type="fig" rid="F26">26G</xref>); precoxal sulcus long, narrow and crenulate (Fig. <xref ref-type="fig" rid="F26">26G</xref>); mesonotum sparsely setose, convex, smooth and finely shiny (Fig. <xref ref-type="fig" rid="F26">26F</xref>); notauli narrow and crenulated; mesoscutum sparsely setose, finely convex (Fig. <xref ref-type="fig" rid="F26">26F</xref>); scutellar sulcus wide and smooth with one distinct crenula (Fig. <xref ref-type="fig" rid="F26">26F</xref>); scutellum convex, smooth (Fig. <xref ref-type="fig" rid="F26">26F</xref>); metapleuron largely reticulate (Fig. <xref ref-type="fig" rid="F26">26G</xref>); propodeum with short basal carina and median area dorsally, laterally reticulate and partly smooth (Fig. <xref ref-type="fig" rid="F26">26H</xref>).</p><fig id="F26" position="float" orientation="portrait"><object-id xmlns:xlink="http://www.w3.org/1999/xlink" content-type="doi" xlink:type="simple">10.3897/zookeys.1044.59979.figure26</object-id><object-id xmlns:xlink="http://www.w3.org/1999/xlink" content-type="arpha" xlink:type="simple">927E37C3-5793-5260-8819-FA8F2A982E4D</object-id><label>Figure 26.</label><caption><p><tp:taxon-name><tp:taxon-name-part taxon-name-part-type="genus" reg="Streblocera">Streblocera</tp:taxon-name-part> (<tp:taxon-name-part taxon-name-part-type="subgenus" reg="Streblocera">Streblocera</tp:taxon-name-part>) <tp:taxon-name-part taxon-name-part-type="species" reg="trullifera">trullifera</tp:taxon-name-part></tp:taxon-name> Li, Chen and van Achterberg, sp. nov., ♀ <bold>F</bold> mesosoma, dorsal aspect <bold>G</bold> mesosoma, lateral aspect <bold>H</bold> propodeum, dorsal aspect <bold>I</bold> first metasomal tergites, dorsal aspect <bold>J</bold> fore wing.</p></caption><graphic xmlns:xlink="http://www.w3.org/1999/xlink" xlink:href="zookeys-1044-729-g026.jpg" position="float" orientation="portrait" xlink:type="simple" id="oo_505760.jpg"><uri content-type="original_file" xlink:type="simple">https://binary.pensoft.net/fig/505760</uri></graphic></fig><p><italic>Wings.</italic> Fore wing (Fig. <xref ref-type="fig" rid="F26">26J</xref>): vein 1-SR+M absent; vein 1-R1 0.6× as long as pterostigma; vein SR1+3-SR largely unsclerotized and curved; r:2-SR = 9:51; vein r issued behind middle of pterostigma; vein m-cu cross vein 2-SR; vein cu-a longer than vein 1-CU1, postfurcal and finely stout.</p><p><italic>Legs.</italic> Fore leg: tibia 4.2× longer than coxa, 1.3× longer than femur; middle leg: tibia 3.4× longer than coxa, 1.4× longer than femur; hind leg: tibia 4.0× longer than coxa, 1.4× longer than femur; hind coxa smooth, 1.4× longer than wide; hind femur, tibia and basitarsus 5.6, 10.6 and 5.2× longer than wide, respectively; hind basitarsus 0.3× as long as tibia, and 0.6× as long as combined second to fifth tarsal segments; hind fourth tarsal segment 0.7× as long as fifth tarsal segment.</p><p><italic>Metasoma.</italic> First tergite 1.8× longer than its apical width, apical width 2.3× its minimum width, with large dorsope basally (Fig. <xref ref-type="fig" rid="F26">26I</xref>); first tergite basally rugulose, laterally striate to rugulose (Fig. <xref ref-type="fig" rid="F26">26I</xref>); following tergites smooth and shiny; ovipositor sheath and ovipositor short (Fig. <xref ref-type="fig" rid="F24">24B</xref>).</p><p><italic>Colour.</italic> Yellowish brown to dark brown; palpi pale yellow; basal part of antenna, head and legs yellowish brown; antenna and mesopleuron largely brown; wing membrane hyaline, pterostigma and veins brown.</p></tp:treatment-sec><tp:treatment-sec sec-type="remarks" id="SECID0E1QAK"><title>Remarks.</title><p>This new species can be distinguished from related species by its combination of 17 antennomeres, scapus with a spoon-shaped horn basally and vein SR1+3-SR of fore wing largely unsclerotized.</p></tp:treatment-sec><tp:treatment-sec sec-type="biology" id="SECID0E6QAK"><title>Biology.</title><p>Unknown.</p></tp:treatment-sec><tp:treatment-sec sec-type="distribution" id="SECID0EERAK"><title>Distribution.</title><p>Palaearctic: China (Liaoning).</p></tp:treatment-sec><tp:treatment-sec sec-type="etymology" id="SECID0EJRAK"><title>Etymology.</title><p>Named after its spoon-shaped horn of the scapus: “trulla” is “little spoon” in Latin and “fero” is Latin for “carry”.</p></tp:treatment-sec><tp:treatment-sec><!--Section generated to contain objects referenced in tp:taxon-treatment.--><fig id="F19" position="float" orientation="portrait"><object-id xmlns:xlink="http://www.w3.org/1999/xlink" content-type="doi" xlink:type="simple">10.3897/zookeys.1044.59979.figure19</object-id><object-id xmlns:xlink="http://www.w3.org/1999/xlink" content-type="arpha" xlink:type="simple">FF180711-48AC-5313-A7B7-D845A65769DE</object-id><label>Figure 19.</label><caption><p><tp:taxon-name><tp:taxon-name-part taxon-name-part-type="genus" reg="Streblocera">Streblocera</tp:taxon-name-part> (<tp:taxon-name-part taxon-name-part-type="subgenus" reg="Streblocera">Streblocera</tp:taxon-name-part>) <tp:taxon-name-part taxon-name-part-type="species" reg="jezoensis">jezoensis</tp:taxon-name-part></tp:taxon-name> Belokobylskij, 2000, ♀, habitus, lateral aspcet.</p></caption><graphic xmlns:xlink="http://www.w3.org/1999/xlink" xlink:href="zookeys-1044-729-g019.jpg" position="float" orientation="portrait" xlink:type="simple" id="oo_505753.jpg"><uri content-type="original_file" xlink:type="simple">https://binary.pensoft.net/fig/505753</uri></graphic></fig></tp:treatment-sec></tp:taxon-treatment>
