# Supplementary material for: Revision of Streblocera Westwood (Hymenoptera, Braconidae, Euphorinae) from China, with the description of seven new species
Source: Zookeys. 2021 Jun 16;1044:729–82. doi: 10.3897/zookeys.1044.59979 (PMC8222200; doi:10.3897/zookeys.1044.59979)
Supplement: XML Treatment for Streblocera (Streblocera) zoroi [file zookeys.1044.59979-treatment21.xml]

<!DOCTYPE tp:taxon-treatment
  PUBLIC "-//TaxonX//DTD Taxonomic Treatment Publishing DTD v0 20100105//EN" "tax-treatment-NSO.dtd">
<tp:taxon-treatment xmlns:tp="http://www.plazi.org/taxpub"><tp:treatment-meta><kwd-group><label>Taxon classification</label><kwd><named-content xmlns:xlink="http://www.w3.org/1999/xlink" content-type="kingdom">Animalia</named-content></kwd><kwd><named-content xmlns:xlink="http://www.w3.org/1999/xlink" content-type="order">Hymenoptera</named-content></kwd><kwd><named-content xmlns:xlink="http://www.w3.org/1999/xlink" content-type="family">Braconidae</named-content></kwd></kwd-group><mixed-citation publication-type="journal"><person-group><name><surname>Li</surname><given-names>Jun</given-names></name><name><surname>van Achterberg</surname><given-names>Cornelis</given-names></name><name><surname>Zheng</surname><given-names>Min-Lin</given-names></name><name><surname>Chen</surname><given-names>Jia-Hua</given-names></name></person-group><article-title>Revision of <italic><tp:taxon-name><tp:taxon-name-part taxon-name-part-type="genus" reg="Streblocera">Streblocera</tp:taxon-name-part></tp:taxon-name></italic> Westwood (<tp:taxon-name><tp:taxon-name-part taxon-name-part-type="order">Hymenoptera</tp:taxon-name-part></tp:taxon-name>, <tp:taxon-name><tp:taxon-name-part taxon-name-part-type="family">Braconidae</tp:taxon-name-part></tp:taxon-name>, <tp:taxon-name><tp:taxon-name-part taxon-name-part-type="subfamily">Euphorinae</tp:taxon-name-part></tp:taxon-name>) from China, with the description of seven new species</article-title><source>Zookeys</source><day>16</day><month>6</month><year>2021</year><volume>1044</volume><fpage>729</fpage><lpage>782</lpage><pub-id pub-id-type="doi">10.3897/zookeys.1044.59979</pub-id></mixed-citation></tp:treatment-meta><tp:nomenclature><tp:taxon-name><object-id xmlns:xlink="http://www.w3.org/1999/xlink" content-type="arpha" xlink:type="simple">F9749E00-0BE2-56DC-866E-1FC7140C005E</object-id>
            <tp:taxon-name-part taxon-name-part-type="genus" reg="Streblocera">Streblocera</tp:taxon-name-part> (<tp:taxon-name-part taxon-name-part-type="subgenus" reg="Streblocera">Streblocera</tp:taxon-name-part>) <tp:taxon-name-part taxon-name-part-type="species" reg="zoroi">zoroi</tp:taxon-name-part><object-id xmlns:xlink="http://www.w3.org/1999/xlink" content-type="zoobank" xlink:type="simple">http://zoobank.org/31837179-9C29-48C5-AF37-0A3855202218</object-id></tp:taxon-name><tp:taxon-authority>Li, Chen &amp; van Achterberg</tp:taxon-authority><tp:taxon-status xmlns:xlink="http://www.w3.org/1999/xlink" xlink:type="simple">sp. nov.</tp:taxon-status><xref ref-type="fig" rid="F27">Figures 27A–C</xref><xref ref-type="fig" rid="F28">, 28D–J</xref></tp:nomenclature><tp:treatment-sec sec-type="type material" id="SECID0EBTAK"><title>Type material.</title><p>Holotype, ♀, C China, Hubei Province, Shenongjia, Muyu, 8. viii. 1988, Jianquan Yang, average altitude 1200m.</p></tp:treatment-sec><tp:treatment-sec sec-type="description" id="SECID0EGTAK"><title>Description.</title><p>Holotype, ♀, length of antenna 2.2 mm, of fore wing longer than 2.6 mm, and of body 2.6 mm.</p><p><italic>Head.</italic> Antenna with 18 antennomeres and 0.8× as long as body (Fig. <xref ref-type="fig" rid="F27">27A</xref>); scapus quite stout, slightly curved, weakly expanded and sparsely setose, 2.5× longer than its maximum width, with two horns on basal half: lower horn twisted and upper one shark fin-shaped (Figs <xref ref-type="fig" rid="F27">27C</xref>, <xref ref-type="fig" rid="F28">28D</xref>); first and second flagellomeres sparsely setose and modified: first flagellomere with a strong downwards and blunt hook apically, second flagellomere with hook apically and subbasally inserted on first flagellomere (Fig. <xref ref-type="fig" rid="F27">27C</xref>); first flagellomere 2.0× longer than second flagellomere, first, second and penultimate flagellomere 3.0, 2.0 and 1.8× longer than wide, respectively (Fig. <xref ref-type="fig" rid="F27">27C</xref>); eye 1.8× longer than temple in dorsal view (Fig. <xref ref-type="fig" rid="F28">28E</xref>); temples roundly narrowed behind eyes (Fig. <xref ref-type="fig" rid="F28">28E</xref>); ocelli small, OOL:OD:POL = 67:9:16 (Fig. <xref ref-type="fig" rid="F28">28E</xref>); frons and vertex smooth; occipital carina nearly complete present, narrowly interrupted medio-dorsally and convex dorsally (Fig. <xref ref-type="fig" rid="F28">28E</xref>); face 2.5× wider than high, smooth (Fig. <xref ref-type="fig" rid="F28">28D</xref>); clypeus smooth, narrow than face, strongly convex, 2.7× wider than high (Fig. <xref ref-type="fig" rid="F28">28D</xref>); dorsal margin of clypeus distinct above level of ventral margin of eye anterior (Fig. <xref ref-type="fig" rid="F28">28D</xref>); tentorial pits large (Fig. <xref ref-type="fig" rid="F28">28D</xref>); malar suture narrow, length of malar space 1.3× basal width of mandible (Fig. <xref ref-type="fig" rid="F28">28D</xref>); mandibles slender (Fig. <xref ref-type="fig" rid="F28">28D</xref>).</p><fig id="F27" position="float" orientation="portrait"><object-id xmlns:xlink="http://www.w3.org/1999/xlink" content-type="doi" xlink:type="simple">10.3897/zookeys.1044.59979.figure27</object-id><object-id xmlns:xlink="http://www.w3.org/1999/xlink" content-type="arpha" xlink:type="simple">13169D9D-DEF9-5B9D-8D0F-5780ACE662B0</object-id><label>Figure 27.</label><caption><p><tp:taxon-name><tp:taxon-name-part taxon-name-part-type="genus" reg="Streblocera">Streblocera</tp:taxon-name-part> (<tp:taxon-name-part taxon-name-part-type="subgenus" reg="Streblocera">Streblocera</tp:taxon-name-part>) <tp:taxon-name-part taxon-name-part-type="species" reg="zoroi">zoroi</tp:taxon-name-part></tp:taxon-name> Li, Chen and van Achterberg, sp. nov., ♀ <bold>A</bold> habitus, lateral aspect <bold>B</bold> ovipositor and its sheath, lateral aspect <bold>C</bold> antenna.</p></caption><graphic xmlns:xlink="http://www.w3.org/1999/xlink" xlink:href="zookeys-1044-729-g027.jpg" position="float" orientation="portrait" xlink:type="simple" id="oo_505761.jpg"><uri content-type="original_file" xlink:type="simple">https://binary.pensoft.net/fig/505761</uri></graphic></fig><fig id="F28" position="float" orientation="portrait"><object-id xmlns:xlink="http://www.w3.org/1999/xlink" content-type="doi" xlink:type="simple">10.3897/zookeys.1044.59979.figure28</object-id><object-id xmlns:xlink="http://www.w3.org/1999/xlink" content-type="arpha" xlink:type="simple">7F479D56-A8DC-5275-BD9B-30481B633B48</object-id><label>Figure 28.</label><caption><p><tp:taxon-name><tp:taxon-name-part taxon-name-part-type="genus" reg="Streblocera">Streblocera</tp:taxon-name-part> (<tp:taxon-name-part taxon-name-part-type="subgenus" reg="Streblocera">Streblocera</tp:taxon-name-part>) <tp:taxon-name-part taxon-name-part-type="species" reg="zoroi">zoroi</tp:taxon-name-part></tp:taxon-name> Li, Chen and van Achterberg, sp. nov., ♀ <bold>D</bold> head, dorsal aspect <bold>E</bold> head, anterior aspect <bold>F</bold> mesosoma, dorsal aspect <bold>G</bold> mesosoma, lateral aspect <bold>H</bold> propodeum, dorsal aspect <bold>I</bold> first metasomal tergites, dorsal aspect <bold>J</bold> fore wing.</p></caption><graphic xmlns:xlink="http://www.w3.org/1999/xlink" xlink:href="zookeys-1044-729-g028.jpg" position="float" orientation="portrait" xlink:type="simple" id="oo_505762.jpg"><uri content-type="original_file" xlink:type="simple">https://binary.pensoft.net/fig/505762</uri></graphic></fig><p><italic>Mesosoma.</italic> Length of mesosoma 1.9× its height (Fig. <xref ref-type="fig" rid="F28">28G</xref>); side of pronotum crenulated anteriorly and medially, but largely smooth (Fig. <xref ref-type="fig" rid="F28">28G</xref>); propleuron smooth and shiny (Fig. <xref ref-type="fig" rid="F28">28G</xref>); mesopleuron smooth and shiny (Fig. <xref ref-type="fig" rid="F28">28G</xref>); prepectal medio-ventral carina present (Fig. <xref ref-type="fig" rid="F28">28G</xref>); episternal scrobe short and wide (Fig. <xref ref-type="fig" rid="F28">28G</xref>); precoxal sulcus short, wide and crenulate (Fig. <xref ref-type="fig" rid="F28">28G</xref>); mesonotum sparsely setose, flat, smooth and shiny (Fig. <xref ref-type="fig" rid="F28">28F</xref>); notauli narrow, posteriorly crenulated; mesoscutum sparsely setose, flattened (Fig. <xref ref-type="fig" rid="F28">28F</xref>); scutellar sulcus wide and smooth with one distinct crenula (Fig. <xref ref-type="fig" rid="F28">28F</xref>); scutellum flat, smooth (Fig. <xref ref-type="fig" rid="F28">28F</xref>); metapleuron largely rugose (Fig. <xref ref-type="fig" rid="F28">28G</xref>); propodeum with short basal carina, largely rugose and, pentagon-shaped median area dorsally, laterally largely smooth (Fig. <xref ref-type="fig" rid="F28">28H</xref>).</p><p><italic>Wings.</italic> Fore wing (Fig. <xref ref-type="fig" rid="F28">28J</xref>): vein 1-SR+M absent; vein 1-R1 0.7× as long as pterostigma; vein SR1+3-SR curved; r:2-SR = 2:87; vein r issued slightly behind middle of pterostigma; vein m-cu cross vein 2-SR; vein cu-a nearly as long as vein 1-CU1 and postfurcal.</p><p><italic>Legs.</italic> Fore leg: tibia 2.9× longer than coxa, 0.8× as long as femur, and femur flat, 3.6× longer than wide; middle leg: tibia 3.7× longer than coxa, 0.9× as long as femur; hind leg: tibia 3.5× longer than coxa, 1.1× longer than femur; hind coxa smooth, 1.8× longer than wide; hind femur, tibia and basitarsus 8.2, 11.6 and 6.6× longer than wide, respectively; hind basitarsus 0.4× as long as tibia; hind fourth tarsal segment 0.7× as long as fifth tarsal segment.</p><p><italic>Metasoma.</italic> First tergite quite robust, 1.3× longer than its apical width, and apical width 2.3× its minimum width, with large dorsope and laterope basally (Fig. <xref ref-type="fig" rid="F28">28I</xref>); first tergite basally smooth, finely striate laterally (Fig. <xref ref-type="fig" rid="F28">28I</xref>); following tergites smooth and shiny; ovipositor sheath and ovipositor short and curved upwards (Fig. <xref ref-type="fig" rid="F27">27B</xref>).</p><p><italic>Colour.</italic> Yellowish brown to dark brown; palpi pale and legs yellowish brown; head, ovipositor sheath and ovipositor brown; antenna brown, but its basal two segments yellowish brown; wing membrane slightly infuscate, pterostigma and veins brown; body dorsally dark brown.</p></tp:treatment-sec><tp:treatment-sec sec-type="remarks" id="SECID0EN1AK"><title>Remarks.</title><p>This new species is distinguished from related species by its combination of 18 antennomeres, scapus with two specialized horns, first and second flagellomere modified and occipital carina narrowly interrupted medio-dorsally.</p></tp:treatment-sec><tp:treatment-sec sec-type="biology" id="SECID0ES1AK"><title>Biology.</title><p>Unknown.</p></tp:treatment-sec><tp:treatment-sec sec-type="distribution" id="SECID0EX1AK"><title>Distribution.</title><p>Palaearctic: China (Hubei).</p></tp:treatment-sec><tp:treatment-sec sec-type="etymology" id="SECID0E31AK"><title>Etymology.</title><p>The species is named after the virtual character Roronoa Zoro, who is a great swordsman in the Japanese animation “One Piece”. The scapus and the first flagellomere of the new species form three catch structures similar to the three swords of Zoro.</p></tp:treatment-sec></tp:taxon-treatment>
