# Supplementary material for: Revision of Streblocera Westwood (Hymenoptera, Braconidae, Euphorinae) from China, with the description of seven new species
Source: Zookeys. 2021 Jun 16;1044:729–82. doi: 10.3897/zookeys.1044.59979 (PMC8222200; doi:10.3897/zookeys.1044.59979)
Supplement: XML Treatment for Streblocera (Villocera) villosa [file zookeys.1044.59979-treatment22.xml]

<!DOCTYPE tp:taxon-treatment
  PUBLIC "-//TaxonX//DTD Taxonomic Treatment Publishing DTD v0 20100105//EN" "tax-treatment-NSO.dtd">
<tp:taxon-treatment xmlns:tp="http://www.plazi.org/taxpub"><tp:treatment-meta><kwd-group><label>Taxon classification</label><kwd><named-content xmlns:xlink="http://www.w3.org/1999/xlink" content-type="kingdom">Animalia</named-content></kwd><kwd><named-content xmlns:xlink="http://www.w3.org/1999/xlink" content-type="order">Hymenoptera</named-content></kwd><kwd><named-content xmlns:xlink="http://www.w3.org/1999/xlink" content-type="family">Braconidae</named-content></kwd></kwd-group><mixed-citation publication-type="journal"><person-group><name><surname>Li</surname><given-names>Jun</given-names></name><name><surname>van Achterberg</surname><given-names>Cornelis</given-names></name><name><surname>Zheng</surname><given-names>Min-Lin</given-names></name><name><surname>Chen</surname><given-names>Jia-Hua</given-names></name></person-group><article-title>Revision of <italic><tp:taxon-name><tp:taxon-name-part taxon-name-part-type="genus" reg="Streblocera">Streblocera</tp:taxon-name-part></tp:taxon-name></italic> Westwood (<tp:taxon-name><tp:taxon-name-part taxon-name-part-type="order">Hymenoptera</tp:taxon-name-part></tp:taxon-name>, <tp:taxon-name><tp:taxon-name-part taxon-name-part-type="family">Braconidae</tp:taxon-name-part></tp:taxon-name>, <tp:taxon-name><tp:taxon-name-part taxon-name-part-type="subfamily">Euphorinae</tp:taxon-name-part></tp:taxon-name>) from China, with the description of seven new species</article-title><source>Zookeys</source><day>16</day><month>6</month><year>2021</year><volume>1044</volume><fpage>729</fpage><lpage>782</lpage><pub-id pub-id-type="doi">10.3897/zookeys.1044.59979</pub-id></mixed-citation></tp:treatment-meta><tp:nomenclature><tp:taxon-name><object-id xmlns:xlink="http://www.w3.org/1999/xlink" content-type="arpha" xlink:type="simple">00AA31AF-9255-52DE-9CFE-827D1145804C</object-id>
            <tp:taxon-name-part taxon-name-part-type="genus" reg="Streblocera">Streblocera</tp:taxon-name-part> (<tp:taxon-name-part taxon-name-part-type="subgenus" reg="Villocera">Villocera</tp:taxon-name-part>) <tp:taxon-name-part taxon-name-part-type="species" reg="villosa">villosa</tp:taxon-name-part></tp:taxon-name><tp:taxon-authority>Papp, 1985</tp:taxon-authority><xref ref-type="fig" rid="F29">Figures 29A–D</xref><tp:nomenclature-citation-list><tp:nomenclature-citation><tp:taxon-name>
                <tp:taxon-name-part taxon-name-part-type="genus" reg="Streblocera">Streblocera</tp:taxon-name-part> <tp:taxon-name-part taxon-name-part-type="species" reg="villosa">villosa</tp:taxon-name-part></tp:taxon-name><comment>Papp, 1985: 352.</comment></tp:nomenclature-citation><tp:nomenclature-citation><tp:taxon-name>
                <tp:taxon-name-part taxon-name-part-type="genus" reg="Streblocera">Streblocera</tp:taxon-name-part> (<tp:taxon-name-part taxon-name-part-type="subgenus" reg="Cosmophoridia">Cosmophoridia</tp:taxon-name-part>) <tp:taxon-name-part taxon-name-part-type="species" reg="villosa">villosa</tp:taxon-name-part></tp:taxon-name><comment>; Chou, 1990: 106; Chao, 1993: 68.</comment></tp:nomenclature-citation><tp:nomenclature-citation><tp:taxon-name>
                <tp:taxon-name-part taxon-name-part-type="genus" reg="Streblocera">Streblocera</tp:taxon-name-part> <tp:taxon-name-part taxon-name-part-type="species" reg="guizhouensis">guizhouensis</tp:taxon-name-part></tp:taxon-name><comment>You and Lou, 1993: 216. Synonymised by Chen and van Achterberg, 1997: 124.</comment></tp:nomenclature-citation><tp:nomenclature-citation><tp:taxon-name>
                <tp:taxon-name-part taxon-name-part-type="genus" reg="Streblocera">Streblocera</tp:taxon-name-part> (<tp:taxon-name-part taxon-name-part-type="subgenus" reg="Villosa">Villosa</tp:taxon-name-part>) <tp:taxon-name-part taxon-name-part-type="species" reg="villosa">villosa</tp:taxon-name-part></tp:taxon-name><comment>; Chen and van Achterberg, 1997: 124.</comment></tp:nomenclature-citation></tp:nomenclature-citation-list></tp:nomenclature><tp:treatment-sec sec-type="material" id="SECID0EF5AK"><title>Material.</title><p>1♀, SE China, Fujian Province, Mt Wuyi, Huanggan, 1.viii.1998, Zhi-shan Wu, average altitude 2000m; 1♀, SE China, Fujian Province, Mt Wuyi, Huanggan, 6.vii.1988, Bao-bin Guan, average altitude 2000m; 1♀, SE China, Fujian Province, Mt Wuyi, Tongmu, 9.viii.1988, Jian-hua Ge, average altitude 1400m; 1♀, SE China, Fujian Province, Mt Wuyi, Tongmu, 21.vii.1988, Jian-hua Ge, average altitude 1400m; 1♀, C China, Hubei Province, Shennongjia, Yangri, 27.vii. 1988, Juchang Huang, average altitude 500m; 1♀, C China, Hubei Province, Shennongjia, Muyu, 5. viii. 1988, Li-qin Zhang, average altitude 1200m; 1♀, C China, Hubei Province, Shennongjia, Muyu, 9. viii. 1988, Li-qin Zhang, average altitude 1200m; 1♀, C China, Hubei Province, Shennongjia, Hongping, 18.viii.1988, Li-qin Zhang, average altitude 2000m.</p></tp:treatment-sec><tp:treatment-sec sec-type="biology" id="SECID0EK5AK"><title>Biology.</title><p>Attracted to light (Ku, 1997).</p></tp:treatment-sec><tp:treatment-sec sec-type="distribution" id="SECID0EP5AK"><title>Distribution.</title><p>Oriental: China (Fujian, Guizhou, Taiwan and Zhejiang) and Palaearctic: China (Hubei), Korea.</p><fig id="F29" position="float" orientation="portrait"><object-id xmlns:xlink="http://www.w3.org/1999/xlink" content-type="doi" xlink:type="simple">10.3897/zookeys.1044.59979.figure29</object-id><object-id xmlns:xlink="http://www.w3.org/1999/xlink" content-type="arpha" xlink:type="simple">9EA6BFAF-59C9-57F5-99E8-AF283B19B81D</object-id><label>Figure 29.</label><caption><p><italic><tp:taxon-name><tp:taxon-name-part taxon-name-part-type="genus" reg="Streblocera">Streblocera</tp:taxon-name-part> <tp:taxon-name-part taxon-name-part-type="species" reg="villosa">villosa</tp:taxon-name-part></tp:taxon-name></italic> Papp, 1985, ♀ <bold>A</bold> habitus, lateral aspect <bold>B</bold> first to fifth flagellomeres <bold>C</bold> head, anterior aspect <bold>D</bold> head, lateral aspect.</p></caption><graphic xmlns:xlink="http://www.w3.org/1999/xlink" xlink:href="zookeys-1044-729-g029.jpg" position="float" orientation="portrait" xlink:type="simple" id="oo_505763.jpg"><uri content-type="original_file" xlink:type="simple">https://binary.pensoft.net/fig/505763</uri></graphic></fig></tp:treatment-sec></tp:taxon-treatment>
